# Supplementary material for: 1′-Methyl-4′-phenyldispiro­[indan-2,2′-pyrrolidine-3′,2′′-indan]-1,3,1′′-trione
Source: Acta Crystallogr Sect E Struct Rep Online. 2011 Aug 27;67(Pt 9):o2383. doi: 10.1107/S1600536811032934 (PMC3200932; doi:10.1107/S1600536811032934)
Supplement: Supplementary file 1 [file e-67-o2383-sup1.cif]

##############################################################################
#                                                                            #
# This CIF contains the data in a paper accepted for publication in          #
# Acta Crystallographica Section E. It conforms to the requirements of       #
# Notes for Authors for Acta Crystallographica Section E, and has been       #
# peer reviewed under the auspices of the IUCr Commission on Journals.       #
#                                                                            #
# Full details of the Crystallographic Information File format               #
# are given in the paper "The Crystallographic Information File (CIF):       #
# a New Standard Archive File for Crystallography" by S. R. Hall, F. H.      #
# Allen and I. D. Brown [Acta Cryst. (1991), A47, 655-685].                  #
#                                                                            #
# The current version of the core CIF dictionary is obtainable from          #
# ftp://ftp.iucr.org/pub/cif_core.dic.                                       #
#                                                                            #
# Software is freely available for graphical display of the structure(s)     #
# in this CIF. For information consult the CIF software page                 #
# http://www.iucr.org/resources/cif/software.                                #
#                                                                            #
# This file may be used for bona fide research purposes within the           #
# scientific community so long as proper attribution is given to the journal # 
# article from which it was obtained.                                        #
#                                                                            #
##############################################################################
data_global
_audit_creation_method     'form.cif (version 2.0)'
_journal_data_validation_number     ?
_journal_date_recd_electronic     2011-08-12
_journal_date_accepted     2011-08-14
_journal_name_full     'Acta Crystallographica, Section E'
_journal_year     2011
_journal_volume     67
_journal_issue      9
_journal_page_first     o2383
_journal_page_last     o2383
_journal_paper_category     QO
_journal_coeditor_code     WN2448
_publ_contact_author_name     'Prof. Fun, Hoong-Kun'
_publ_contact_author_address
;
      X-ray Crystallography Unit
      School of Physics
      Universiti Sains Malaysia
      11800 USM, Penang
      MALAYSIA
;
_publ_contact_author_email     'hkfun@usm.my'
_publ_contact_author_fax     '604 6579150'
_publ_contact_author_phone     '604 6533652'
_publ_section_title
;
1'-Methyl-4'-phenyl-dispiro[indan-2,2'-pyrrolidine-3',2''-indan]-1,3,1''-trione
;
loop_
    _publ_author_name
    _publ_author_footnote
    _publ_author_address
    'Ang Chee Wei' ?
;
     Institute for Research in Molecular Medicine
     Universiti Sains Malaysia
     11800 USM, Penang
     Malaysia
;
    'Mohamed Ashraf Ali' ?
;
     Institute for Research in Molecular Medicine
     Universiti Sains Malaysia
     11800 USM, Penang
     Malaysia
;
    'Tan Soo Choon' ?
;
     Institute for Research in Molecular Medicine
     Universiti Sains Malaysia
     11800 USM, Penang
     Malaysia
;
    'Ching Kheng Quah'
;
      Thomson Reuters ResearcherID: A-5525-2009.
;
;
      X-ray Crystallography Unit
      School of Physics
      Universiti Sains Malaysia
      11800 USM, Penang
      Malaysia
;
    'Hoong-Kun Fun'
;
      Thomson Reuters ResearcherID: A-3561-2009.
;
;     X-ray Crystallography Unit
      School of Physics
      Universiti Sains Malaysia
      11800 USM, Penang
      Malaysia
;
data_I
_audit_creation_method     SHELXL-97
_chemical_name_systematic
;
1'-Methyl-4'-phenyldispiro[indan-2,2'-pyrrolidine-3',2''-indan]-1,3,1''-trione
;
_chemical_name_common     ?
_chemical_formula_moiety     'C27 H21 N O3'
_chemical_formula_sum     'C27 H21 N O3'
_chemical_formula_iupac     'C27 H21 N O3'
_chemical_formula_weight     407.45
_chemical_melting_point     ?
_symmetry_cell_setting     monoclinic
_symmetry_space_group_name_H-M     'P 21/c'
_symmetry_space_group_name_Hall     '-P 2ybc'
loop_
    _symmetry_equiv_pos_as_xyz
    'x, y, z'
    '-x, y+1/2, -z+1/2'
    '-x, -y, -z'
    'x, -y-1/2, z-1/2'
_cell_length_a     8.4578(7)
_cell_length_b     11.6194(9)
_cell_length_c     22.6360(16)
_cell_angle_alpha     90.00
_cell_angle_beta     109.693(2)
_cell_angle_gamma     90.00
_cell_volume     2094.4(3)
_cell_formula_units_Z     4
_cell_measurement_reflns_used     5963
_cell_measurement_theta_min     2.56
_cell_measurement_theta_max     28.18
_cell_measurement_temperature     296
_exptl_crystal_description     'block'
_exptl_crystal_colour     'yellow'
_exptl_crystal_size_max     0.344
_exptl_crystal_size_mid     0.256
_exptl_crystal_size_min     0.145
_exptl_crystal_density_diffrn     1.292
_exptl_crystal_density_meas     ?
_exptl_crystal_density_method     'not measured'
_exptl_crystal_F_000     856
_exptl_absorpt_coefficient_mu     0.084
_exptl_absorpt_correction_type     multi-scan
_exptl_absorpt_process_details     '(<i>SADABS</i>; Bruker, 2009)'
_exptl_absorpt_correction_T_min     0.9716
_exptl_absorpt_correction_T_max     0.9879
_exptl_special_details
;
;
_diffrn_ambient_temperature     296
_diffrn_radiation_type     MoK\a
_diffrn_radiation_wavelength     0.71073
_diffrn_radiation_source     'fine-focus sealed tube'
_diffrn_radiation_monochromator     graphite
_diffrn_measurement_device_type
;
Bruker SMART APEXII DUO CCD area-detector
;
_diffrn_measurement_method     '\f and \w'
_diffrn_detector_area_resol_mean     ?
_diffrn_reflns_number     23854
_diffrn_reflns_av_R_equivalents     0.0347
_diffrn_reflns_av_sigmaI/netI     0.0332
_diffrn_reflns_theta_min     1.91
_diffrn_reflns_theta_max     30.05
_diffrn_reflns_theta_full     30.05
_diffrn_measured_fraction_theta_max     0.993
_diffrn_measured_fraction_theta_full     0.993
_diffrn_reflns_limit_h_min     -11
_diffrn_reflns_limit_h_max     11
_diffrn_reflns_limit_k_min     -15
_diffrn_reflns_limit_k_max     16
_diffrn_reflns_limit_l_min     -31
_diffrn_reflns_limit_l_max     31
_diffrn_standards_number     0
_diffrn_standards_interval_count     .
_diffrn_standards_interval_time     .
_diffrn_standards_decay_%     ?
_refine_special_details
;
 Refinement of F^2^ against ALL reflections.  The weighted R-factor wR and
 goodness of fit S are based on F^2^, conventional R-factors R are based
 on F, with F set to zero for negative F^2^. The threshold expression of
 F^2^ > 2sigma(F^2^) is used only for calculating R-factors(gt) etc. and is
 not relevant to the choice of reflections for refinement.  R-factors based
 on F^2^ are statistically about twice as large as those based on F, and R-
 factors based on ALL data will be even larger.
;
_reflns_number_total     6084
_reflns_number_gt     3982
_reflns_threshold_expression     I>2\s(I)
_refine_ls_structure_factor_coef     Fsqd
_refine_ls_matrix_type     full
_refine_ls_R_factor_all     0.0845
_refine_ls_R_factor_gt     0.0520
_refine_ls_wR_factor_gt     0.1401
_refine_ls_wR_factor_ref     0.1631
_refine_ls_goodness_of_fit_ref     1.033
_refine_ls_restrained_S_all     1.033
_refine_ls_number_reflns     6084
_refine_ls_number_parameters     281
_refine_ls_number_restraints     0
_refine_ls_hydrogen_treatment     constr
_refine_ls_weighting_scheme     calc
_refine_ls_weighting_details
         'calc w=1/[\s^2^(Fo^2^)+(0.0731P)^2^+0.4081P] where P=(Fo^2^+2Fc^2^)/3'
_atom_sites_solution_hydrogens     geom
_atom_sites_solution_primary     direct
_atom_sites_solution_secondary     difmap
_refine_ls_shift/su_max     0.001
_refine_ls_shift/su_mean     0.001
_refine_diff_density_max     0.197
_refine_diff_density_min     -0.212
_refine_ls_extinction_method     none
_refine_ls_extinction_coef     ?
loop_
    _atom_type_symbol
    _atom_type_description
    _atom_type_scat_dispersion_real
    _atom_type_scat_dispersion_imag
    _atom_type_scat_source
    'C' 'C' 0.0033 0.0016
                         'International Tables Vol C Tables 4.2.6.8 and 6.1.1.4'
    'H' 'H' 0.0000 0.0000
                         'International Tables Vol C Tables 4.2.6.8 and 6.1.1.4'
    'N' 'N' 0.0061 0.0033
                         'International Tables Vol C Tables 4.2.6.8 and 6.1.1.4'
    'O' 'O' 0.0106 0.0060
                         'International Tables Vol C Tables 4.2.6.8 and 6.1.1.4'
_computing_data_collection     'APEX2 (Bruker, 2009)'
_computing_cell_refinement     'SAINT (Bruker, 2009)'
_computing_data_reduction     'SAINT (Bruker, 2009)'
_computing_structure_solution     'SHELXTL (Sheldrick, 2008)'
_computing_structure_refinement     'SHELXTL (Sheldrick, 2008)'
_computing_molecular_graphics     'SHELXTL (Sheldrick, 2008)'
_computing_publication_material
                             'SHELXTL (Sheldrick, 2008) and PLATON (Spek, 2009)'
loop_
    _atom_site_type_symbol
    _atom_site_label
    _atom_site_fract_x
    _atom_site_fract_y
    _atom_site_fract_z
    _atom_site_U_iso_or_equiv
    _atom_site_adp_type
    _atom_site_calc_flag
    _atom_site_refinement_flags
    _atom_site_occupancy
    _atom_site_symmetry_multiplicity
    _atom_site_disorder_assembly
    _atom_site_disorder_group
    O O1 1.34827(16) 0.31094(11) 0.95641(6) 0.0717(4) Uani d . 1 1 . .
    O O2 1.00814(19) 0.39487(11) 0.75292(5) 0.0679(4) Uani d . 1 1 . .
    O O3 0.98637(17) 0.36481(11) 0.97255(5) 0.0622(3) Uani d . 1 1 . .
    N N1 1.15973(17) 0.19994(11) 0.83324(7) 0.0517(3) Uani d . 1 1 . .
    C C1 0.7927(4) 0.0968(2) 0.94738(12) 0.0926(8) Uani d . 1 1 . .
    H H1A 0.8054 0.1696 0.9654 0.111 Uiso calc R 1 1 . .
    C C2 0.6731(4) 0.0227(2) 0.95567(14) 0.1032(9) Uani d . 1 1 . .
    H H2A 0.6047 0.0476 0.9778 0.124 Uiso calc R 1 1 . .
    C C3 0.6549(3) -0.0845(2) 0.93209(12) 0.0863(7) Uani d . 1 1 . .
    H H3A 0.5778 -0.1352 0.9390 0.104 Uiso calc R 1 1 . .
    C C4 0.7512(4) -0.1166(2) 0.89819(17) 0.1153(10) Uani d . 1 1 . .
    H H4A 0.7393 -0.1902 0.8812 0.138 Uiso calc R 1 1 . .
    C C5 0.8678(3) -0.04216(18) 0.88813(14) 0.0938(8) Uani d . 1 1 . .
    H H5A 0.9306 -0.0661 0.8637 0.113 Uiso calc R 1 1 . .
    C C6 0.89185(19) 0.06577(13) 0.91353(7) 0.0457(3) Uani d . 1 1 . .
    C C7 1.02348(18) 0.14830(12) 0.90680(7) 0.0415(3) Uani d . 1 1 . .
    H H7A 1.0976 0.1668 0.9494 0.050 Uiso calc R 1 1 . .
    C C8 1.1369(2) 0.10356(15) 0.87084(10) 0.0607(5) Uani d . 1 1 . .
    H H8A 1.2442 0.0783 0.8999 0.073 Uiso calc R 1 1 . .
    H H8B 1.0839 0.0394 0.8441 0.073 Uiso calc R 1 1 . .
    C C9 1.3153(3) 0.2003(2) 0.81922(12) 0.0852(7) Uani d . 1 1 . .
    H H9A 1.3127 0.2618 0.7906 0.128 Uiso calc R 1 1 . .
    H H9B 1.3275 0.1282 0.8005 0.128 Uiso calc R 1 1 . .
    H H9C 1.4084 0.2112 0.8573 0.128 Uiso calc R 1 1 . .
    C C10 1.11262(17) 0.30515(12) 0.85686(7) 0.0414(3) Uani d . 1 1 . .
    C C11 1.24588(18) 0.36203(13) 0.91420(7) 0.0466(3) Uani d . 1 1 . .
    C C12 1.22771(17) 0.48842(13) 0.90556(7) 0.0424(3) Uani d . 1 1 . .
    C C13 1.2992(2) 0.57672(14) 0.94769(8) 0.0504(4) Uani d . 1 1 . .
    H H13A 1.3671 0.5608 0.9886 0.060 Uiso calc R 1 1 . .
    C C14 1.2661(2) 0.68821(15) 0.92684(9) 0.0575(4) Uani d . 1 1 . .
    H H14A 1.3126 0.7485 0.9542 0.069 Uiso calc R 1 1 . .
    C C15 1.1648(2) 0.71263(15) 0.86571(9) 0.0599(4) Uani d . 1 1 . .
    H H15A 1.1453 0.7889 0.8529 0.072 Uiso calc R 1 1 . .
    C C16 1.0922(2) 0.62575(14) 0.82347(8) 0.0523(4) Uani d . 1 1 . .
    H H16A 1.0239 0.6422 0.7826 0.063 Uiso calc R 1 1 . .
    C C17 1.12528(18) 0.51301(13) 0.84439(7) 0.0428(3) Uani d . 1 1 . .
    C C18 1.07040(19) 0.40499(14) 0.80921(7) 0.0461(3) Uani d . 1 1 . .
    C C19 0.95609(16) 0.26431(12) 0.87430(6) 0.0378(3) Uani d . 1 1 . .
    C C20 0.91217(19) 0.35346(12) 0.91692(7) 0.0428(3) Uani d . 1 1 . .
    C C21 0.76765(19) 0.42024(13) 0.87730(8) 0.0477(4) Uani d . 1 1 . .
    C C22 0.7002(3) 0.52158(15) 0.89235(11) 0.0663(5) Uani d . 1 1 . .
    H H22A 0.7461 0.5559 0.9316 0.080 Uiso calc R 1 1 . .
    C C23 0.5639(3) 0.5683(2) 0.84708(15) 0.0856(7) Uani d . 1 1 . .
    H H23A 0.5155 0.6354 0.8555 0.103 Uiso calc R 1 1 . .
    C C24 0.4974(3) 0.5161(2) 0.78866(14) 0.0898(8) Uani d . 1 1 . .
    H H24A 0.4044 0.5491 0.7588 0.108 Uiso calc R 1 1 . .
    C C25 0.5656(2) 0.41625(19) 0.77349(10) 0.0710(6) Uani d . 1 1 . .
    H H25A 0.5206 0.3829 0.7340 0.085 Uiso calc R 1 1 . .
    C C26 0.70320(18) 0.36772(13) 0.81919(8) 0.0477(4) Uani d . 1 1 . .
    C C27 0.79686(18) 0.25889(13) 0.81565(7) 0.0456(3) Uani d . 1 1 . .
    H H27A 0.8256 0.2571 0.7776 0.055 Uiso calc R 1 1 . .
    H H27B 0.7304 0.1914 0.8167 0.055 Uiso calc R 1 1 . .
loop_
    _atom_site_aniso_label
    _atom_site_aniso_U_11
    _atom_site_aniso_U_22
    _atom_site_aniso_U_33
    _atom_site_aniso_U_12
    _atom_site_aniso_U_13
    _atom_site_aniso_U_23
    O1 0.0569(7) 0.0572(7) 0.0736(8) -0.0085(6) -0.0143(6) 0.0166(6)
    O2 0.0945(10) 0.0639(8) 0.0383(6) -0.0176(7) 0.0131(6) 0.0000(5)
    O3 0.0805(8) 0.0580(7) 0.0440(7) -0.0050(6) 0.0155(6) -0.0125(5)
    N1 0.0550(7) 0.0446(7) 0.0638(9) -0.0008(6) 0.0309(7) -0.0027(6)
    C1 0.128(2) 0.0670(13) 0.119(2) -0.0339(13) 0.0878(18) -0.0193(13)
    C2 0.122(2) 0.0954(19) 0.125(2) -0.0344(16) 0.0859(18) -0.0022(16)
    C3 0.0723(13) 0.0836(16) 0.0965(17) -0.0276(12) 0.0200(12) 0.0272(13)
    C4 0.119(2) 0.0597(14) 0.181(3) -0.0419(14) 0.069(2) -0.0216(17)
    C5 0.0971(16) 0.0507(11) 0.155(2) -0.0228(11) 0.0698(17) -0.0251(13)
    C6 0.0477(7) 0.0391(7) 0.0461(8) -0.0035(6) 0.0103(6) 0.0053(6)
    C7 0.0449(7) 0.0352(7) 0.0431(8) -0.0017(5) 0.0130(6) 0.0005(6)
    C8 0.0684(11) 0.0437(9) 0.0810(13) 0.0068(8) 0.0396(10) 0.0044(8)
    C9 0.0804(14) 0.0779(14) 0.122(2) 0.0045(11) 0.0670(14) 0.0036(13)
    C10 0.0420(7) 0.0378(7) 0.0428(8) -0.0054(5) 0.0120(6) -0.0010(6)
    C11 0.0398(7) 0.0463(8) 0.0475(8) -0.0071(6) 0.0064(6) 0.0056(7)
    C12 0.0391(6) 0.0417(7) 0.0457(8) -0.0060(6) 0.0131(6) 0.0017(6)
    C13 0.0497(8) 0.0520(9) 0.0476(8) -0.0098(7) 0.0139(7) -0.0029(7)
    C14 0.0677(10) 0.0469(9) 0.0613(11) -0.0081(8) 0.0260(9) -0.0119(8)
    C15 0.0736(11) 0.0420(9) 0.0670(11) 0.0037(8) 0.0275(9) 0.0034(8)
    C16 0.0571(9) 0.0498(9) 0.0498(9) 0.0016(7) 0.0176(7) 0.0083(7)
    C17 0.0429(7) 0.0429(8) 0.0426(8) -0.0046(6) 0.0146(6) 0.0033(6)
    C18 0.0485(8) 0.0489(8) 0.0396(8) -0.0080(6) 0.0132(6) 0.0010(6)
    C19 0.0380(6) 0.0349(7) 0.0383(7) -0.0038(5) 0.0098(5) -0.0032(5)
    C20 0.0477(7) 0.0362(7) 0.0453(8) -0.0065(6) 0.0170(6) -0.0035(6)
    C21 0.0480(8) 0.0405(8) 0.0611(10) 0.0006(6) 0.0267(7) 0.0062(7)
    C22 0.0780(12) 0.0463(9) 0.0926(14) 0.0087(8) 0.0524(11) 0.0089(9)
    C23 0.0805(14) 0.0618(13) 0.134(2) 0.0262(11) 0.0619(16) 0.0306(14)
    C24 0.0582(11) 0.0838(16) 0.129(2) 0.0260(11) 0.0339(13) 0.0571(16)
    C25 0.0481(9) 0.0771(13) 0.0796(13) 0.0005(9) 0.0108(9) 0.0307(11)
    C26 0.0370(7) 0.0469(8) 0.0578(9) -0.0028(6) 0.0141(6) 0.0135(7)
    C27 0.0434(7) 0.0443(8) 0.0428(8) -0.0079(6) 0.0064(6) -0.0026(6)
_geom_special_details
;
 All esds (except the esd in the dihedral angle between two l.s. planes)
 are estimated using the full covariance matrix.  The cell esds are taken
 into account individually in the estimation of esds in distances, angles
 and torsion angles; correlations between esds in cell parameters are only
 used when they are defined by crystal symmetry.  An approximate (isotropic)
 treatment of cell esds is used for estimating esds involving l.s. planes.
;
loop_
    _geom_bond_atom_site_label_1
    _geom_bond_atom_site_label_2
    _geom_bond_site_symmetry_2
    _geom_bond_distance
    _geom_bond_publ_flag
    O1 C11 . 1.2073(18) ?
    O2 C18 . 1.2092(18) ?
    O3 C20 . 1.2102(18) ?
    N1 C10 . 1.4432(19) ?
    N1 C9 . 1.454(2) ?
    N1 C8 . 1.459(2) ?
    C1 C6 . 1.362(3) ?
    C1 C2 . 1.388(3) ?
    C1 H1A . 0.9300 ?
    C2 C3 . 1.344(4) ?
    C2 H2A . 0.9300 ?
    C3 C4 . 1.346(4) ?
    C3 H3A . 0.9300 ?
    C4 C5 . 1.387(3) ?
    C4 H4A . 0.9300 ?
    C5 C6 . 1.366(3) ?
    C5 H5A . 0.9300 ?
    C6 C7 . 1.515(2) ?
    C7 C8 . 1.542(2) ?
    C7 C19 . 1.549(2) ?
    C7 H7A . 0.9800 ?
    C8 H8A . 0.9700 ?
    C8 H8B . 0.9700 ?
    C9 H9A . 0.9600 ?
    C9 H9B . 0.9600 ?
    C9 H9C . 0.9600 ?
    C10 C18 . 1.542(2) ?
    C10 C11 . 1.551(2) ?
    C10 C19 . 1.5766(19) ?
    C11 C12 . 1.483(2) ?
    C12 C13 . 1.393(2) ?
    C12 C17 . 1.393(2) ?
    C13 C14 . 1.375(2) ?
    C13 H13A . 0.9300 ?
    C14 C15 . 1.389(3) ?
    C14 H14A . 0.9300 ?
    C15 C16 . 1.384(2) ?
    C15 H15A . 0.9300 ?
    C16 C17 . 1.389(2) ?
    C16 H16A . 0.9300 ?
    C17 C18 . 1.475(2) ?
    C19 C27 . 1.5411(19) ?
    C19 C20 . 1.5438(19) ?
    C20 C21 . 1.470(2) ?
    C21 C26 . 1.384(2) ?
    C21 C22 . 1.400(2) ?
    C22 C23 . 1.370(3) ?
    C22 H22A . 0.9300 ?
    C23 C24 . 1.390(4) ?
    C23 H23A . 0.9300 ?
    C24 C25 . 1.390(3) ?
    C24 H24A . 0.9300 ?
    C25 C26 . 1.389(2) ?
    C25 H25A . 0.9300 ?
    C26 C27 . 1.508(2) ?
    C27 H27A . 0.9700 ?
    C27 H27B . 0.9700 ?
loop_
    _geom_angle_atom_site_label_1
    _geom_angle_atom_site_label_2
    _geom_angle_atom_site_label_3
    _geom_angle_site_symmetry_1
    _geom_angle_site_symmetry_3
    _geom_angle
    _geom_angle_publ_flag
    C10 N1 C9 . . 117.49(14) ?
    C10 N1 C8 . . 109.06(12) ?
    C9 N1 C8 . . 115.95(15) ?
    C6 C1 C2 . . 121.8(2) ?
    C6 C1 H1A . . 119.1 ?
    C2 C1 H1A . . 119.1 ?
    C3 C2 C1 . . 120.8(2) ?
    C3 C2 H2A . . 119.6 ?
    C1 C2 H2A . . 119.6 ?
    C2 C3 C4 . . 118.2(2) ?
    C2 C3 H3A . . 120.9 ?
    C4 C3 H3A . . 120.9 ?
    C3 C4 C5 . . 121.4(2) ?
    C3 C4 H4A . . 119.3 ?
    C5 C4 H4A . . 119.3 ?
    C6 C5 C4 . . 121.1(2) ?
    C6 C5 H5A . . 119.4 ?
    C4 C5 H5A . . 119.4 ?
    C1 C6 C5 . . 116.57(17) ?
    C1 C6 C7 . . 120.11(15) ?
    C5 C6 C7 . . 123.30(16) ?
    C6 C7 C8 . . 116.63(13) ?
    C6 C7 C19 . . 115.67(12) ?
    C8 C7 C19 . . 103.73(12) ?
    C6 C7 H7A . . 106.7 ?
    C8 C7 H7A . . 106.7 ?
    C19 C7 H7A . . 106.7 ?
    N1 C8 C7 . . 106.11(12) ?
    N1 C8 H8A . . 110.5 ?
    C7 C8 H8A . . 110.5 ?
    N1 C8 H8B . . 110.5 ?
    C7 C8 H8B . . 110.5 ?
    H8A C8 H8B . . 108.7 ?
    N1 C9 H9A . . 109.5 ?
    N1 C9 H9B . . 109.5 ?
    H9A C9 H9B . . 109.5 ?
    N1 C9 H9C . . 109.5 ?
    H9A C9 H9C . . 109.5 ?
    H9B C9 H9C . . 109.5 ?
    N1 C10 C18 . . 113.94(12) ?
    N1 C10 C11 . . 117.22(13) ?
    C18 C10 C11 . . 101.33(11) ?
    N1 C10 C19 . . 101.41(11) ?
    C18 C10 C19 . . 112.68(12) ?
    C11 C10 C19 . . 110.70(11) ?
    O1 C11 C12 . . 127.32(14) ?
    O1 C11 C10 . . 125.30(15) ?
    C12 C11 C10 . . 107.33(12) ?
    C13 C12 C17 . . 120.70(14) ?
    C13 C12 C11 . . 129.62(14) ?
    C17 C12 C11 . . 109.66(13) ?
    C14 C13 C12 . . 117.91(16) ?
    C14 C13 H13A . . 121.0 ?
    C12 C13 H13A . . 121.0 ?
    C13 C14 C15 . . 121.34(16) ?
    C13 C14 H14A . . 119.3 ?
    C15 C14 H14A . . 119.3 ?
    C16 C15 C14 . . 121.36(16) ?
    C16 C15 H15A . . 119.3 ?
    C14 C15 H15A . . 119.3 ?
    C15 C16 C17 . . 117.45(15) ?
    C15 C16 H16A . . 121.3 ?
    C17 C16 H16A . . 121.3 ?
    C16 C17 C12 . . 121.24(14) ?
    C16 C17 C18 . . 128.89(14) ?
    C12 C17 C18 . . 109.83(13) ?
    O2 C18 C17 . . 126.70(14) ?
    O2 C18 C10 . . 125.44(14) ?
    C17 C18 C10 . . 107.82(12) ?
    C27 C19 C20 . . 103.96(11) ?
    C27 C19 C7 . . 116.64(11) ?
    C20 C19 C7 . . 114.48(12) ?
    C27 C19 C10 . . 111.13(11) ?
    C20 C19 C10 . . 110.71(11) ?
    C7 C19 C10 . . 100.09(11) ?
    O3 C20 C21 . . 127.61(14) ?
    O3 C20 C19 . . 125.02(14) ?
    C21 C20 C19 . . 107.37(12) ?
    C26 C21 C22 . . 122.67(16) ?
    C26 C21 C20 . . 109.10(13) ?
    C22 C21 C20 . . 128.23(17) ?
    C23 C22 C21 . . 117.4(2) ?
    C23 C22 H22A . . 121.3 ?
    C21 C22 H22A . . 121.3 ?
    C22 C23 C24 . . 120.5(2) ?
    C22 C23 H23A . . 119.7 ?
    C24 C23 H23A . . 119.7 ?
    C23 C24 C25 . . 122.1(2) ?
    C23 C24 H24A . . 119.0 ?
    C25 C24 H24A . . 119.0 ?
    C26 C25 C24 . . 117.9(2) ?
    C26 C25 H25A . . 121.0 ?
    C24 C25 H25A . . 121.0 ?
    C21 C26 C25 . . 119.43(17) ?
    C21 C26 C27 . . 111.98(13) ?
    C25 C26 C27 . . 128.58(17) ?
    C26 C27 C19 . . 104.01(12) ?
    C26 C27 H27A . . 111.0 ?
    C19 C27 H27A . . 111.0 ?
    C26 C27 H27B . . 111.0 ?
    C19 C27 H27B . . 111.0 ?
    H27A C27 H27B . . 109.0 ?
loop_
    _geom_torsion_atom_site_label_1
    _geom_torsion_atom_site_label_2
    _geom_torsion_atom_site_label_3
    _geom_torsion_atom_site_label_4
    _geom_torsion_site_symmetry_1
    _geom_torsion_site_symmetry_2
    _geom_torsion_site_symmetry_3
    _geom_torsion_site_symmetry_4
    _geom_torsion
    _geom_torsion_publ_flag
    C6 C1 C2 C3 . . . . 2.3(5) ?
    C1 C2 C3 C4 . . . . -2.5(5) ?
    C2 C3 C4 C5 . . . . 0.7(5) ?
    C3 C4 C5 C6 . . . . 1.5(5) ?
    C2 C1 C6 C5 . . . . 0.0(4) ?
    C2 C1 C6 C7 . . . . -178.7(2) ?
    C4 C5 C6 C1 . . . . -1.8(4) ?
    C4 C5 C6 C7 . . . . 176.8(2) ?
    C1 C6 C7 C8 . . . . 176.65(19) ?
    C5 C6 C7 C8 . . . . -1.9(3) ?
    C1 C6 C7 C19 . . . . -61.0(2) ?
    C5 C6 C7 C19 . . . . 120.5(2) ?
    C10 N1 C8 C7 . . . . 16.59(18) ?
    C9 N1 C8 C7 . . . . 151.92(17) ?
    C6 C7 C8 N1 . . . . 140.91(14) ?
    C19 C7 C8 N1 . . . . 12.50(17) ?
    C9 N1 C10 C18 . . . . 66.1(2) ?
    C8 N1 C10 C18 . . . . -159.39(14) ?
    C9 N1 C10 C11 . . . . -52.0(2) ?
    C8 N1 C10 C11 . . . . 82.57(16) ?
    C9 N1 C10 C19 . . . . -172.61(16) ?
    C8 N1 C10 C19 . . . . -38.06(16) ?
    N1 C10 C11 O1 . . . . -34.0(2) ?
    C18 C10 C11 O1 . . . . -158.66(17) ?
    C19 C10 C11 O1 . . . . 81.6(2) ?
    N1 C10 C11 C12 . . . . 143.58(13) ?
    C18 C10 C11 C12 . . . . 18.94(15) ?
    C19 C10 C11 C12 . . . . -100.80(14) ?
    O1 C11 C12 C13 . . . . -13.2(3) ?
    C10 C11 C12 C13 . . . . 169.23(15) ?
    O1 C11 C12 C17 . . . . 165.01(17) ?
    C10 C11 C12 C17 . . . . -12.52(16) ?
    C17 C12 C13 C14 . . . . -0.4(2) ?
    C11 C12 C13 C14 . . . . 177.69(16) ?
    C12 C13 C14 C15 . . . . 0.0(2) ?
    C13 C14 C15 C16 . . . . 0.4(3) ?
    C14 C15 C16 C17 . . . . -0.3(3) ?
    C15 C16 C17 C12 . . . . 0.0(2) ?
    C15 C16 C17 C18 . . . . -177.50(16) ?
    C13 C12 C17 C16 . . . . 0.4(2) ?
    C11 C12 C17 C16 . . . . -178.01(14) ?
    C13 C12 C17 C18 . . . . 178.31(13) ?
    C11 C12 C17 C18 . . . . -0.12(17) ?
    C16 C17 C18 O2 . . . . 12.6(3) ?
    C12 C17 C18 O2 . . . . -165.04(16) ?
    C16 C17 C18 C10 . . . . -169.50(15) ?
    C12 C17 C18 C10 . . . . 12.82(16) ?
    N1 C10 C18 O2 . . . . 32.0(2) ?
    C11 C10 C18 O2 . . . . 158.81(16) ?
    C19 C10 C18 O2 . . . . -82.9(2) ?
    N1 C10 C18 C17 . . . . -145.92(13) ?
    C11 C10 C18 C17 . . . . -19.09(15) ?
    C19 C10 C18 C17 . . . . 99.24(14) ?
    C6 C7 C19 C27 . . . . -42.73(18) ?
    C8 C7 C19 C27 . . . . 86.27(15) ?
    C6 C7 C19 C20 . . . . 78.95(15) ?
    C8 C7 C19 C20 . . . . -152.06(13) ?
    C6 C7 C19 C10 . . . . -162.65(12) ?
    C8 C7 C19 C10 . . . . -33.65(14) ?
    N1 C10 C19 C27 . . . . -80.25(14) ?
    C18 C10 C19 C27 . . . . 41.96(16) ?
    C11 C10 C19 C27 . . . . 154.64(12) ?
    N1 C10 C19 C20 . . . . 164.75(12) ?
    C18 C10 C19 C20 . . . . -73.04(15) ?
    C11 C10 C19 C20 . . . . 39.63(16) ?
    N1 C10 C19 C7 . . . . 43.60(13) ?
    C18 C10 C19 C7 . . . . 165.81(12) ?
    C11 C10 C19 C7 . . . . -81.52(13) ?
    C27 C19 C20 O3 . . . . 162.64(14) ?
    C7 C19 C20 O3 . . . . 34.26(19) ?
    C10 C19 C20 O3 . . . . -77.95(18) ?
    C27 C19 C20 C21 . . . . -17.88(14) ?
    C7 C19 C20 C21 . . . . -146.26(12) ?
    C10 C19 C20 C21 . . . . 101.54(13) ?
    O3 C20 C21 C26 . . . . -169.99(15) ?
    C19 C20 C21 C26 . . . . 10.55(16) ?
    O3 C20 C21 C22 . . . . 10.7(3) ?
    C19 C20 C21 C22 . . . . -168.81(15) ?
    C26 C21 C22 C23 . . . . 0.6(2) ?
    C20 C21 C22 C23 . . . . 179.92(17) ?
    C21 C22 C23 C24 . . . . -0.3(3) ?
    C22 C23 C24 C25 . . . . -0.5(3) ?
    C23 C24 C25 C26 . . . . 0.9(3) ?
    C22 C21 C26 C25 . . . . -0.2(2) ?
    C20 C21 C26 C25 . . . . -179.63(14) ?
    C22 C21 C26 C27 . . . . -179.01(14) ?
    C20 C21 C26 C27 . . . . 1.59(17) ?
    C24 C25 C26 C21 . . . . -0.5(3) ?
    C24 C25 C26 C27 . . . . 178.03(16) ?
    C21 C26 C27 C19 . . . . -12.89(16) ?
    C25 C26 C27 C19 . . . . 168.47(16) ?
    C20 C19 C27 C26 . . . . 18.05(14) ?
    C7 C19 C27 C26 . . . . 145.09(12) ?
    C10 C19 C27 C26 . . . . -101.08(13) ?
loop_
    _geom_hbond_atom_site_label_D
    _geom_hbond_atom_site_label_H
    _geom_hbond_atom_site_label_A
    _geom_hbond_site_symmetry_A
    _geom_hbond_distance_DH
    _geom_hbond_distance_HA
    _geom_hbond_distance_DA
    _geom_hbond_angle_DHA
    _geom_hbond_publ_flag
    C27 H27A O2 . 0.97 2.42 3.069(2) 124 yes
