# Supplementary material for: 1′-Methyl-4′-phenyldispiro­[indan-2,2′-pyrrolidine-3′,2′′-indan]-1,3,1′′-trione
Source: Acta Crystallogr Sect E Struct Rep Online. 2011 Aug 27;67(Pt 9):o2383. doi: 10.1107/S1600536811032934 (PMC3200932; doi:10.1107/S1600536811032934)
Supplement: Supplementary file 2 [file e-67-o2383-Isup2.hkl]

# 
# h,k,l, Fc-squared, Fo-squared, sigma(Fo-squared) and status flag 
# 
data_I
_shelx_title ' mo_as18_0m  in P21/c' 
_shelx_refln_list_code          4 
_shelx_F_calc_maximum      200.17 
_exptl_crystal_F_000       856.00 
_reflns_d_resolution_high  0.7096 
 
loop_ 
 _symmetry_equiv_pos_as_xyz 
 'x, y, z' 
 '-x, y+1/2, -z+1/2' 
 '-x, -y, -z' 
 'x, -y-1/2, z-1/2' 
 
_cell_length_a     8.4578 
_cell_length_b    11.6194 
_cell_length_c    22.6360 
_cell_angle_alpha  90.000 
_cell_angle_beta  109.693 
_cell_angle_gamma  90.000 
 
_shelx_F_squared_multiplier     1.000 
 
loop_ 
 _refln_index_h 
 _refln_index_k 
 _refln_index_l 
 _refln_F_squared_calc 
 _refln_F_squared_meas 
 _refln_F_squared_sigma 
 _refln_observed_status 
   1   0   0    19854.28    18890.61    641.21 o 
   2   0   0     4098.31     3705.82     71.06 o 
   4   0   0      159.52      156.97      5.78 o 
   5   0   0      600.28      647.30     11.95 o 
   6   0   0        5.39        1.16      0.84 o 
   7   0   0       24.38       30.01      2.35 o 
   8   0   0       18.75       22.66      2.32 o 
   9   0   0       88.56       81.44      4.26 o 
  10   0   0        2.36       -0.09      1.99 o 
  11   0   0        7.69        5.13      4.66 o 
   1   1   0        1.09        1.56      0.33 o 
   2   1   0     1628.72     1579.93     23.69 o 
   4   1   0       51.54       41.31      1.14 o 
   5   1   0      671.50      699.47      9.90 o 
   6   1   0       10.90        8.09      1.78 o 
   7   1   0        4.25        3.18      1.05 o 
   8   1   0        5.40        4.57      1.24 o 
   9   1   0       84.78       83.61      6.32 o 
  10   1   0        5.01        4.57      1.64 o 
  11   1   0        9.92        8.75      3.62 o 
   0   2   0     1687.68     1563.72     26.34 o 
   1   2   0     2960.31     2933.76     34.34 o 
   2   2   0      276.80      235.44      4.33 o 
   3   2   0      151.94      165.07      3.28 o 
   4   2   0       44.57       46.63      1.36 o 
   5   2   0      331.18      342.84      5.14 o 
   6   2   0      119.09      101.72      3.30 o 
   7   2   0        3.61       -0.04      1.06 o 
   8   2   0       36.72       41.14      2.84 o 
   9   2   0       36.73       30.58      2.19 o 
  10   2   0        4.81        1.92      1.72 o 
  11   2   0        7.48        7.31      3.53 o 
   1   3   0        0.66        2.82      0.41 o 
   2   3   0      699.72      689.70     10.74 o 
   3   3   0       22.63       21.11      1.45 o 
   4   3   0       66.69       58.83      1.46 o 
   5   3   0      181.23      174.93      3.71 o 
   6   3   0      299.51      295.01      7.15 o 
   7   3   0       56.05       53.06      2.33 o 
   8   3   0       20.33       21.31      1.81 o 
   9   3   0       33.28       28.65      2.18 o 
  10   3   0        2.77        6.24      1.94 o 
  11   3   0        4.94        5.97      4.96 o 
   0   4   0     3819.94     3638.08     73.08 o 
   1   4   0     2840.32     2762.33     37.73 o 
   2   4   0     1363.81     1385.83     16.84 o 
   3   4   0     2130.08     2063.24     36.11 o 
   4   4   0      526.52      535.94     15.20 o 
   5   4   0        1.12       -0.20      0.44 o 
   6   4   0      207.85      215.35      4.68 o 
   7   4   0       51.27       62.85      3.46 o 
   8   4   0        0.83        1.51      1.27 o 
   9   4   0        6.34        8.27      1.87 o 
  10   4   0        1.86        1.75      1.86 o 
   1   5   0      552.53      583.71      8.02 o 
   2   5   0       47.21       45.60      1.30 o 
   3   5   0      110.62      114.09      2.24 o 
   4   5   0       89.98       84.30      2.77 o 
   5   5   0        0.59       -0.15      0.42 o 
   6   5   0      200.84      212.39      4.75 o 
   7   5   0       13.31       14.69      1.59 o 
   8   5   0        1.34        1.29      1.50 o 
   9   5   0       22.30       25.25      2.44 o 
  10   5   0       32.55       31.27      2.84 o 
   0   6   0      244.80      216.74      4.77 o 
   1   6   0       20.02       27.19      1.10 o 
   2   6   0       46.73       45.54      1.42 o 
   3   6   0       34.78       33.84      1.41 o 
   4   6   0        3.74        1.14      1.16 o 
   5   6   0      192.79      200.22      4.48 o 
   6   6   0       41.21       39.75      2.64 o 
   7   6   0        0.83       -1.32      1.32 o 
   8   6   0       88.38       95.73      4.62 o 
   9   6   0        0.01       -1.66      1.66 o 
  10   6   0        1.07        2.54      1.97 o 
   1   7   0      595.05      610.90      8.67 o 
   2   7   0       12.19        7.92      0.99 o 
   3   7   0        0.13        1.97      0.99 o 
   4   7   0       16.67       20.17      1.87 o 
   5   7   0        0.18        0.73      1.35 o 
   6   7   0       10.36        7.45      1.61 o 
   7   7   0       55.90       55.48      3.11 o 
   8   7   0        2.05        0.83      1.63 o 
   9   7   0        0.61       -1.77      2.05 o 
  10   7   0        2.88        0.33      3.22 o 
   0   8   0       96.16       88.46      3.24 o 
   1   8   0      657.25      645.81      8.66 o 
   2   8   0       80.44       96.11      2.45 o 
   3   8   0       20.13       12.61      1.42 o 
   4   8   0      649.45      613.95     12.29 o 
   5   8   0       44.80       41.63      2.58 o 
   6   8   0        0.22       -0.51      1.40 o 
   7   8   0       15.21       13.89      2.01 o 
   8   8   0        0.00       -1.38      1.59 o 
   9   8   0        1.13       -0.52      1.89 o 
   1   9   0       12.82       12.54      1.14 o 
   2   9   0       40.91       35.00      1.86 o 
   3   9   0      841.45      814.05     14.07 o 
   4   9   0      214.00      201.50      6.20 o 
   5   9   0      229.02      238.84      6.28 o 
   6   9   0        0.21       -1.41      1.41 o 
   7   9   0       12.57        9.99      2.05 o 
   8   9   0        7.85        9.28      2.11 o 
   9   9   0       17.75       13.77      2.44 o 
   0  10   0      323.61      316.74      8.57 o 
   1  10   0       16.66       16.05      1.62 o 
   2  10   0      248.90      230.69      5.65 o 
   3  10   0       50.20       51.00      2.68 o 
   4  10   0       52.89       47.95      2.65 o 
   5  10   0       12.81        9.85      1.89 o 
   6  10   0       11.37       11.43      3.27 o 
   7  10   0        3.59        3.90      1.85 o 
   8  10   0        5.19        3.54      1.99 o 
   1  11   0      324.17      288.07      6.46 o 
   2  11   0       62.88       57.73      3.16 o 
   3  11   0        4.88        4.67      1.52 o 
   4  11   0        5.16        6.77      2.00 o 
   5  11   0        0.37        1.16      1.52 o 
   6  11   0        0.37        0.24      1.60 o 
   7  11   0        0.31       -1.83      1.83 o 
   8  11   0        4.65        9.75      3.16 o 
   0  12   0        1.13        5.13      4.88 o 
   1  12   0       18.69       20.65      2.13 o 
   2  12   0        0.92        2.16      1.63 o 
   3  12   0        6.38        6.12      1.91 o 
   4  12   0       20.13       16.86      3.13 o 
   5  12   0       14.86       18.09      2.48 o 
   6  12   0        3.86        7.06      2.31 o 
   7  12   0        9.18        8.32      2.21 o 
   1  13   0        5.99        2.80      3.37 o 
   2  13   0        1.70       -1.42      1.72 o 
   3  13   0       10.30       13.31      2.18 o 
   4  13   0       57.57       67.84      3.98 o 
   5  13   0        4.23        4.38      3.10 o 
   6  13   0        9.72        9.39      3.22 o 
   0  14   0       50.69       45.43      7.71 o 
   1  14   0        4.55        2.18      3.75 o 
   2  14   0        0.60       -1.21      3.43 o 
   3  14   0        0.59       -0.62      3.40 o 
   4  14   0        0.25        1.22      2.23 o 
   5  14   0        0.04        0.28      2.13 o 
   1  15   0        5.73        2.91      3.98 o 
   2  15   0       15.66       15.50      7.36 o 
   3  15   0        8.81       11.64      4.41 o 
   4  15   0        1.81       -3.32      3.76 o 
   0  16   0        8.11       -2.87      5.27 o 
   1  16   0        1.07       -2.75      3.70 o 
   2  16   0        5.66       -6.46      8.27 o 
 -11   1   1        4.18        2.84      2.01 o 
 -10   1   1        2.29        5.11      1.59 o 
  -9   1   1        2.10        1.27      1.35 o 
  -8   1   1       45.70       43.31      2.70 o 
  -7   1   1      100.06      104.09      2.79 o 
  -6   1   1      273.44      272.79      4.44 o 
  -5   1   1        6.86        9.42      0.66 o 
  -4   1   1      271.08      270.75      3.74 o 
  -3   1   1       52.87       34.24      2.78 o 
  -2   1   1     4336.10     4356.93     60.94 o 
  -1   1   1     1404.06     1300.27     22.31 o 
   0   1   1     2570.08     2368.17     30.12 o 
   1   1   1      328.46      346.07      4.06 o 
   2   1   1     2404.52     2356.57     36.29 o 
   3   1   1      681.06      675.05     13.83 o 
   4   1   1     2374.14     2364.65     33.06 o 
   5   1   1      130.00      138.84      2.74 o 
   6   1   1       54.14       51.07      5.37 o 
   7   1   1      124.79      137.10      4.10 o 
   8   1   1       52.95       57.92      2.49 o 
   9   1   1       17.33       24.44      2.07 o 
  10   1   1        0.09       -0.86      1.50 o 
  11   1   1        1.43        0.37      3.20 o 
 -11   2   1        6.07        3.73      9.75 o 
 -10   2   1        0.63        1.85      1.68 o 
  -9   2   1       13.85       17.39      1.78 o 
  -8   2   1       85.94       84.46      2.94 o 
  -7   2   1      128.71      137.45      4.59 o 
  -6   2   1       38.58       34.14      1.68 o 
  -5   2   1        0.00        0.02      0.54 o 
  -4   2   1        7.58        7.33      0.59 o 
  -3   2   1      793.73      813.90     16.05 o 
  -2   2   1      207.44      201.17      6.31 o 
  -1   2   1     1489.10     1539.19     30.47 o 
   0   2   1     1066.57     1110.86     13.38 o 
   1   2   1     3829.34     3647.36     43.12 o 
   2   2   1     1145.89     1114.89     15.47 o 
   3   2   1     1282.67     1294.63     21.95 o 
   4   2   1     1883.98     1917.56     26.55 o 
   5   2   1      141.89      139.09      3.50 o 
   6   2   1      174.29      181.94      5.25 o 
   7   2   1        6.52        5.53      1.27 o 
   8   2   1       33.21       45.46      2.45 o 
   9   2   1        1.53        1.36      1.92 o 
  10   2   1        0.31        0.66      1.58 o 
  11   2   1        3.27        5.52      5.50 o 
 -11   3   1       32.33       37.98      6.27 o 
 -10   3   1        4.57        5.07      1.85 o 
  -9   3   1        0.16       -1.43      1.43 o 
  -8   3   1       33.49       33.49      2.07 o 
  -7   3   1        9.21        7.67      1.23 o 
  -6   3   1       57.84       51.83      2.46 o 
  -5   3   1      490.11      489.00      7.59 o 
  -4   3   1      310.41      310.38      5.43 o 
  -3   3   1     1449.71     1455.64     18.76 o 
  -2   3   1      685.43      679.05     10.55 o 
  -1   3   1     1445.35     1495.83     17.94 o 
   0   3   1     2125.91     2032.58     25.80 o 
   1   3   1       22.41       19.56      0.78 o 
   2   3   1        0.44        2.20      0.47 o 
   3   3   1      408.12      371.27      7.01 o 
   4   3   1       97.20      115.36      4.67 o 
   5   3   1        1.06        1.29      0.78 o 
   6   3   1        2.70       -0.42      1.01 o 
   7   3   1       91.15       89.75      2.97 o 
   8   3   1        4.03        3.55      1.88 o 
   9   3   1        0.15       -1.33      1.33 o 
  10   3   1        4.85        0.66      2.98 o 
 -10   4   1       36.06       39.51      4.63 o 
  -9   4   1       23.70       21.60      2.21 o 
  -8   4   1        2.53        3.92      1.49 o 
  -7   4   1       48.77       49.83      2.29 o 
  -6   4   1       41.00       42.91      2.01 o 
  -5   4   1      996.21     1005.35     18.01 o 
  -4   4   1       17.57       18.87      1.09 o 
  -3   4   1       91.15       94.87      4.37 o 
  -2   4   1      378.79      392.93      5.14 o 
  -1   4   1      300.12      302.23      4.29 o 
   0   4   1      435.47      441.06      5.80 o 
   1   4   1      230.41      226.07      3.64 o 
   2   4   1     1205.99     1263.59     19.40 o 
   3   4   1        1.95        1.74      0.48 o 
   4   4   1      346.12      356.65      6.93 o 
   5   4   1        0.00        0.38      0.41 o 
   6   4   1       12.42        8.71      1.30 o 
   7   4   1        0.01        0.81      1.16 o 
   8   4   1       61.30       65.09      2.89 o 
   9   4   1        0.01        3.14      1.73 o 
  10   4   1        3.39        2.17      1.92 o 
 -10   5   1       36.10       33.46      2.86 o 
  -9   5   1        0.11       -0.74      1.72 o 
  -8   5   1       51.04       49.32      2.87 o 
  -7   5   1        4.59        3.93      1.39 o 
  -6   5   1      147.97      139.44      3.55 o 
  -5   5   1        0.52        0.37      0.44 o 
  -4   5   1      124.80      130.68      3.53 o 
  -3   5   1      128.20      140.47      2.53 o 
  -2   5   1      380.33      336.86      5.36 o 
  -1   5   1       35.96       34.73      1.24 o 
   0   5   1     1581.97     1686.17     19.36 o 
   1   5   1       68.33       91.33      1.97 o 
   2   5   1      735.39      682.57      9.19 o 
   3   5   1       33.13       39.45      1.61 o 
   4   5   1     1007.63      954.15     17.11 o 
   5   5   1       28.19       21.20      8.74 o 
   6   5   1       53.64       57.11      3.16 o 
   7   5   1      122.62      110.32      4.02 o 
   8   5   1       30.45       27.86      2.40 o 
   9   5   1       44.11       31.99      3.08 o 
  10   5   1        5.82        5.12      2.07 o 
 -10   6   1        0.14       -0.75      1.88 o 
  -9   6   1        3.45        3.70      1.83 o 
  -8   6   1        2.19        2.20      2.43 o 
  -7   6   1       47.53       47.56      2.74 o 
  -6   6   1       77.70       80.75      3.17 o 
  -5   6   1       37.75       25.51      1.60 o 
  -4   6   1       24.25       32.74      2.43 o 
  -3   6   1       98.72       95.73      2.28 o 
  -2   6   1        0.32        0.74      0.56 o 
  -1   6   1      311.45      350.64      4.89 o 
   0   6   1     1702.18     1701.82     22.25 o 
   1   6   1        4.31        4.40      0.81 o 
   2   6   1      388.54      449.61      6.51 o 
   3   6   1      504.52      467.23      7.44 o 
   4   6   1      849.20      845.11     15.45 o 
   5   6   1       38.06       33.96      1.92 o 
   6   6   1       12.02       19.56      1.69 o 
   7   6   1       34.50       40.87      2.67 o 
   8   6   1       40.22       37.32      2.78 o 
   9   6   1       17.55       17.72      2.34 o 
  10   6   1        4.38       -0.47      4.43 o 
 -10   7   1        1.75        2.50      2.53 o 
  -9   7   1        0.12       -0.73      1.71 o 
  -8   7   1       53.78       55.75      3.20 o 
  -7   7   1        0.28        0.31      1.39 o 
  -6   7   1       40.04       37.33      2.45 o 
  -5   7   1      293.38      267.05      6.36 o 
  -4   7   1      187.11      198.19      5.03 o 
  -3   7   1        7.47        7.78      1.17 o 
  -2   7   1        2.42        0.35      0.73 o 
  -1   7   1       75.76       77.19      1.97 o 
   0   7   1      193.31      246.08      3.42 o 
   1   7   1      705.22      674.21      8.86 o 
   2   7   1       10.78       10.83      0.94 o 
   3   7   1       61.01       62.06      2.52 o 
   4   7   1      627.55      561.14      9.97 o 
   5   7   1        1.64        4.51      1.28 o 
   6   7   1        0.16       -0.58      1.36 o 
   7   7   1        9.00        7.81      1.76 o 
   8   7   1        2.49       -0.88      1.60 o 
   9   7   1       31.90       24.87      2.67 o 
  10   7   1       15.85       18.66      4.30 o 
  -9   8   1        0.02        0.83      1.76 o 
  -8   8   1        0.21        0.41      1.53 o 
  -7   8   1       37.69       37.00      2.67 o 
  -6   8   1        0.17       -1.03      1.39 o 
  -5   8   1        0.67        1.84      1.37 o 
  -4   8   1      128.09      132.00      4.08 o 
  -3   8   1     1145.82     1129.36     18.67 o 
  -2   8   1     1226.92     1191.89     17.63 o 
  -1   8   1      200.19      209.06      3.51 o 
   0   8   1      188.93      199.91      3.39 o 
   1   8   1      436.75      443.64      6.61 o 
   2   8   1       40.88       42.07      1.95 o 
   3   8   1       39.64       41.54      2.09 o 
   4   8   1      121.02      113.79      3.84 o 
   5   8   1        1.42       -0.75      1.42 o 
   6   8   1        6.82        6.46      1.69 o 
   7   8   1        3.14        3.67      1.76 o 
   8   8   1        0.19        0.31      1.72 o 
   9   8   1        8.90        7.68      2.21 o 
  -9   9   1        0.01        0.03      1.81 o 
  -8   9   1       20.52       26.09      2.64 o 
  -7   9   1        0.30        0.66      1.61 o 
  -6   9   1        1.51        0.85      1.89 o 
  -5   9   1       18.11       17.96      2.11 o 
  -4   9   1        0.33       -0.03      1.32 o 
  -3   9   1       27.92       29.78      2.09 o 
  -2   9   1       39.01       34.42      1.82 o 
  -1   9   1      171.58      178.31      3.66 o 
   0   9   1       44.36       39.79      1.60 o 
   1   9   1      272.87      244.83      4.20 o 
   2   9   1      158.83      157.49      3.70 o 
   3   9   1        1.38        1.35      1.56 o 
   4   9   1       35.29       32.97      2.77 o 
   5   9   1       68.19       69.08      3.45 o 
   6   9   1        0.00       -1.09      1.49 o 
   7   9   1        8.73        9.84      1.99 o 
   8   9   1        0.15        1.93      1.89 o 
   9   9   1        3.31        5.84      2.62 o 
  -9  10   1        0.01       -0.76      4.28 o 
  -8  10   1        4.74        4.88      2.20 o 
  -7  10   1        0.05       -1.26      1.65 o 
  -6  10   1        2.59        2.23      1.68 o 
  -5  10   1       61.82       56.06      3.54 o 
  -4  10   1       64.38       69.76      3.12 o 
  -3  10   1      172.30      165.76      4.41 o 
  -2  10   1      386.84      372.21      7.57 o 
  -1  10   1        7.42        5.34      1.30 o 
   0  10   1        0.42        0.24      1.25 o 
   1  10   1        0.22       -0.89      1.10 o 
   2  10   1       99.22       98.09      4.37 o 
   3  10   1      460.79      469.31      9.11 o 
   4  10   1       36.91       29.53      2.42 o 
   5  10   1        0.18       -1.44      1.44 o 
   6  10   1        2.11       -0.75      1.55 o 
   7  10   1       11.61       15.92      2.40 o 
   8  10   1        0.73        0.51      1.91 o 
  -8  11   1        4.59        5.85      2.03 o 
  -7  11   1        9.82       15.30      2.27 o 
  -6  11   1        2.78        6.24      1.76 o 
  -5  11   1       20.40       18.67      2.07 o 
  -4  11   1      109.80      114.36      4.58 o 
  -3  11   1        0.26        0.38      1.31 o 
  -2  11   1       15.59       22.36      4.06 o 
  -1  11   1       80.61       82.67      3.32 o 
   0  11   1        0.41       -0.40      1.21 o 
   1  11   1        2.01        1.47      1.50 o 
   2  11   1       13.28       12.45      1.93 o 
   3  11   1        1.84        2.98      1.65 o 
   4  11   1       37.25       36.72      2.55 o 
   5  11   1        9.79        7.86      1.84 o 
   6  11   1        0.11        1.08      2.02 o 
   7  11   1        7.66       11.48      2.33 o 
   8  11   1        1.25        3.75      2.72 o 
  -7  12   1       14.73       17.22      2.35 o 
  -6  12   1       36.16       40.73      2.95 o 
  -5  12   1       24.12       21.90      2.56 o 
  -4  12   1       41.21       41.96      3.11 o 
  -3  12   1       41.29       44.61      3.04 o 
  -2  12   1       41.12       44.43      2.73 o 
  -1  12   1       36.60       38.97      2.90 o 
   0  12   1       15.41        8.40      3.50 o 
   1  12   1       10.02        9.75      1.81 o 
   2  12   1       72.81       74.14      3.38 o 
   3  12   1        0.08        2.76      1.72 o 
   4  12   1       48.03       51.86      3.40 o 
   5  12   1        0.11        2.89      1.95 o 
   6  12   1       47.33       53.77      3.81 o 
   7  12   1       10.03       10.90      2.60 o 
  -6  13   1        0.73        2.23      2.17 o 
  -5  13   1       49.86       60.09      3.91 o 
  -4  13   1       22.84       24.47      2.77 o 
  -3  13   1        0.31        3.62      1.81 o 
  -2  13   1        2.71        4.80      1.81 o 
  -1  13   1       27.90       21.44      5.28 o 
   0  13   1       29.70       40.28      5.02 o 
   1  13   1        3.63        3.62      3.23 o 
   2  13   1       41.15       47.90      4.51 o 
   3  13   1       49.92       59.83      3.66 o 
   4  13   1        0.19       -0.15      1.92 o 
   5  13   1       18.86       20.10      2.73 o 
   6  13   1       26.30       27.54      4.14 o 
  -5  14   1       10.33       12.49      3.08 o 
  -4  14   1        0.16       -1.94      1.94 o 
  -3  14   1       30.11       26.18      2.72 o 
  -2  14   1        0.44       -2.89      2.89 o 
  -1  14   1       11.46       12.24      4.94 o 
   0  14   1       10.25        3.81      7.09 o 
   1  14   1        2.52       -1.80      3.25 o 
   2  14   1        4.17        3.06      3.64 o 
   3  14   1       13.69       12.42      4.19 o 
   4  14   1       13.78       13.57      2.58 o 
   5  14   1        8.78        6.72      2.35 o 
  -4  15   1        0.13       -0.32      3.81 o 
  -3  15   1        3.80       -1.89      6.22 o 
  -2  15   1       49.04       49.87      6.13 o 
  -1  15   1        5.47        6.25      4.04 o 
   0  15   1       26.42       33.06      5.29 o 
   1  15   1        1.67       -0.11      3.71 o 
   2  15   1        0.17       -1.15      3.46 o 
   3  15   1        0.48       -0.87      3.71 o 
   4  15   1        0.00       -3.58      3.58 o 
  -2  16   1        4.14        4.94      4.26 o 
  -1  16   1        2.69       -3.72      3.72 o 
   0  16   1        9.43        6.81      5.51 o 
   1  16   1        9.61        8.29      4.41 o 
   2  16   1        3.61        2.40      4.08 o 
 -11   0   2        6.20        5.09      2.71 o 
 -10   0   2       13.83       12.10      3.55 o 
  -9   0   2       26.79       23.38      2.54 o 
  -8   0   2       18.73       16.46      2.04 o 
  -7   0   2        0.14       -1.16      1.16 o 
  -6   0   2       82.91       75.60      2.70 o 
  -5   0   2      951.67      925.99     16.43 o 
  -4   0   2        0.00        1.91      0.63 o 
  -3   0   2     2570.01     1400.69     52.12 o 
  -2   0   2    22662.84    21759.86    538.62 o 
  -1   0   2      287.28      218.82      7.14 o 
   0   0   2      192.60      141.32      3.84 o 
   1   0   2      206.55      211.00      3.86 o 
   2   0   2      217.79      210.10      4.12 o 
   3   0   2     4142.32     4279.53     84.88 o 
   4   0   2        0.06        0.63      0.81 o 
   5   0   2      370.93      356.71      8.60 o 
   6   0   2       40.66       22.15      5.02 o 
   7   0   2      131.84      122.05      4.52 o 
   8   0   2       83.57       79.72      3.93 o 
   9   0   2      113.17       88.83      4.73 o 
  10   0   2        2.07        2.94      2.92 o 
 -11   1   2        4.21        4.47      1.95 o 
 -10   1   2        2.00       -0.07      1.45 o 
  -9   1   2       14.51       19.21      1.78 o 
  -8   1   2       15.00       15.06      1.40 o 
  -7   1   2       20.13       22.89      1.44 o 
  -6   1   2       65.58       63.76      1.58 o 
  -5   1   2        3.32        6.03      0.73 o 
  -4   1   2      226.73      246.68      3.94 o 
  -3   1   2      110.67      120.71      2.70 o 
  -2   1   2      414.83      448.26      7.06 o 
  -1   1   2     7070.37     8027.16    220.88 o 
   0   1   2    17415.77    16402.10    206.86 o 
   1   1   2     5286.90     4845.11     57.30 o 
   2   1   2     1164.35     1177.57     14.34 o 
   3   1   2      276.39      298.89      4.79 o 
   4   1   2       57.20       71.73      1.71 o 
   5   1   2       43.76       27.55     12.97 o 
   6   1   2       23.39       29.16      1.55 o 
   7   1   2       28.78       28.91      1.75 o 
   8   1   2       18.71       25.34      1.85 o 
   9   1   2        5.84        4.55      1.97 o 
  10   1   2        4.12        6.36      1.78 o 
 -11   2   2        5.35        4.44      2.53 o 
 -10   2   2        0.58        0.90      1.61 o 
  -9   2   2        5.36        5.01      1.39 o 
  -8   2   2        9.63        9.05      1.42 o 
  -7   2   2        0.83        0.70      1.01 o 
  -6   2   2      238.62      234.75      4.16 o 
  -5   2   2      443.09      481.41      6.73 o 
  -4   2   2       80.73       71.71      1.41 o 
  -3   2   2       31.63       20.04      1.27 o 
  -2   2   2     9374.30     9398.07    141.51 o 
  -1   2   2     8978.17     8818.74    114.07 o 
   0   2   2      327.28      284.96      3.92 o 
   1   2   2     3230.63     3025.76     38.54 o 
   2   2   2     1673.91     1746.20     22.50 o 
   3   2   2       89.61       68.79      3.60 o 
   4   2   2       60.11       54.51      1.63 o 
   6   2   2      274.07      269.39      5.52 o 
   7   2   2        3.00        2.35      1.20 o 
   8   2   2       25.72       29.78      2.65 o 
   9   2   2        0.01        2.40      1.51 o 
  10   2   2       13.25       15.24      2.12 o 
 -11   3   2        3.18        1.14      3.55 o 
 -10   3   2        1.32        1.74      1.69 o 
  -9   3   2       16.82       11.47      1.79 o 
  -8   3   2       79.42       85.67      2.95 o 
  -7   3   2       18.88       25.00      1.63 o 
  -6   3   2      415.78      403.71     15.32 o 
  -5   3   2       39.03       44.67      1.34 o 
  -4   3   2       41.63       41.61      1.27 o 
  -3   3   2      498.60      517.35      7.51 o 
  -2   3   2     1431.85     1598.77     20.25 o 
  -1   3   2      697.99      638.84      7.44 o 
   0   3   2      310.25      287.90      4.06 o 
   1   3   2     1848.45     1722.56     21.89 o 
   2   3   2       90.46       80.87      1.61 o 
   3   3   2      117.50      144.22      2.71 o 
   4   3   2      246.71      273.34      7.37 o 
   5   3   2       10.68        3.25      2.77 o 
   6   3   2        0.20        0.38      1.02 o 
   7   3   2       11.98       12.67      1.54 o 
   8   3   2        7.57        5.78      1.50 o 
   9   3   2        0.03        0.45      1.50 o 
  10   3   2        4.35        4.46      1.97 o 
 -11   4   2        0.10        3.27      3.31 o 
 -10   4   2        2.89        2.36      1.77 o 
  -9   4   2        1.79        2.34      1.52 o 
  -8   4   2        0.05        0.05      1.31 o 
  -7   4   2      119.11      105.80      3.14 o 
  -6   4   2        0.02       -0.84      0.89 o 
  -5   4   2        0.77        0.43      0.66 o 
  -4   4   2       68.13       83.42      1.85 o 
  -3   4   2     1361.14     1608.65     22.66 o 
  -2   4   2      298.59      267.44      3.91 o 
  -1   4   2      660.13      693.62      9.18 o 
   0   4   2      414.02      418.73      5.83 o 
   1   4   2       85.41       90.98      1.78 o 
   2   4   2        0.11        0.46      0.47 o 
   3   4   2       43.52       33.03      1.30 o 
   4   4   2      509.94      558.39      9.32 o 
   6   4   2      199.43      202.24      4.65 o 
   7   4   2       13.31       14.23      2.41 o 
   8   4   2       75.89       70.89      5.63 o 
   9   4   2        2.70        2.06      2.08 o 
  10   4   2        0.35        1.59      1.93 o 
 -10   5   2        1.61        0.49      1.74 o 
  -9   5   2        0.09       -1.16      1.46 o 
  -8   5   2        5.94        4.52      2.35 o 
  -7   5   2      170.16      171.58      4.73 o 
  -6   5   2        0.25       -0.50      0.98 o 
  -5   5   2      205.90      189.84      4.46 o 
  -4   5   2       91.28       72.32      2.15 o 
  -3   5   2      112.94      110.54      2.12 o 
  -2   5   2       96.68       96.21      1.96 o 
  -1   5   2       77.03       97.41      1.81 o 
   0   5   2      994.55      961.23     12.77 o 
   1   5   2      189.05      212.90      3.41 o 
   2   5   2      379.84      429.06      7.37 o 
   3   5   2      192.16      208.29      4.11 o 
   4   5   2      179.44      204.60      4.80 o 
   5   5   2       62.68       58.32      5.35 o 
   6   5   2      171.06      168.68      4.19 o 
   7   5   2       79.12       76.86      2.97 o 
   8   5   2        3.51        2.47      1.66 o 
   9   5   2        1.26        2.09      2.22 o 
  10   5   2        1.12       -0.73      2.44 o 
 -10   6   2       76.22       72.75      4.21 o 
  -9   6   2       19.10       19.62      2.62 o 
  -8   6   2        0.34       -1.01      1.64 o 
  -7   6   2       10.58        9.75      2.91 o 
  -6   6   2      201.87      206.50      5.29 o 
  -5   6   2       10.17       10.62      1.46 o 
  -4   6   2      466.37      459.50      9.16 o 
  -3   6   2      235.02      262.81      4.15 o 
  -2   6   2       19.19        5.80      0.72 o 
  -1   6   2      579.80      651.92      8.45 o 
   0   6   2      773.33      709.73      8.68 o 
   1   6   2     2849.04     3045.41     44.92 o 
   2   6   2      569.19      693.51      9.48 o 
   3   6   2      166.19      159.44      3.53 o 
   4   6   2        5.59       14.62      2.45 o 
   5   6   2      528.80      498.84      9.12 o 
   6   6   2       13.41       12.11      1.51 o 
   7   6   2       24.13       20.71      2.58 o 
   8   6   2       39.95       35.46      2.75 o 
   9   6   2       75.55       76.50      4.25 o 
  10   6   2       17.40       16.89      4.10 o 
 -10   7   2        1.00       -0.52      1.80 o 
  -9   7   2       25.26       28.50      2.61 o 
  -8   7   2        4.31        5.70      1.69 o 
  -7   7   2       12.44       15.35      2.03 o 
  -6   7   2       22.52       26.07      2.12 o 
  -5   7   2        3.88        2.72      1.29 o 
  -4   7   2        2.96       -1.21      1.21 o 
  -3   7   2      234.29      230.84      4.35 o 
  -2   7   2        2.30        3.49      0.70 o 
  -1   7   2      277.73      290.90      4.33 o 
   0   7   2      295.27      344.18      4.94 o 
   1   7   2       31.94       26.69      1.33 o 
   2   7   2        0.10        0.70      0.49 o 
   3   7   2       34.30       31.17      1.97 o 
   4   7   2      236.47      218.75      5.10 o 
   5   7   2        0.00        0.07      1.18 o 
   6   7   2       29.20       31.16      2.45 o 
   7   7   2        2.97        0.57      1.62 o 
   8   7   2        0.83       -0.06      1.68 o 
   9   7   2        0.60        4.67      2.07 o 
 -10   8   2       25.98       28.91      4.74 o 
  -9   8   2        8.08        7.63      2.06 o 
  -8   8   2       34.33       27.26      2.49 o 
  -7   8   2      167.80      158.57      8.73 o 
  -6   8   2       11.04        6.61      1.85 o 
  -5   8   2       15.60       14.45      1.78 o 
  -4   8   2      411.41      400.32      8.62 o 
  -3   8   2      217.05      222.44      4.96 o 
  -2   8   2       16.33       12.17      1.16 o 
  -1   8   2      241.26      249.78      4.74 o 
   0   8   2      163.94      180.07      3.15 o 
   1   8   2       36.16       27.58      1.48 o 
   2   8   2      181.44      171.78      3.57 o 
   3   8   2       41.16       40.38      2.11 o 
   4   8   2       23.58       19.17      1.74 o 
   5   8   2      159.47      154.76      4.72 o 
   6   8   2       12.80       12.27      1.96 o 
   7   8   2       31.20       35.22      2.83 o 
   8   8   2       24.75       26.11      2.66 o 
   9   8   2       15.06       13.06      2.46 o 
  -9   9   2       20.89       24.43      2.70 o 
  -8   9   2        0.67        3.19      1.78 o 
  -7   9   2        2.40       -0.59      2.04 o 
  -6   9   2       29.75       30.02      2.58 o 
  -5   9   2      167.74      188.27      6.45 o 
  -4   9   2      325.73      308.26      6.57 o 
  -3   9   2       56.49       48.35      2.46 o 
  -2   9   2      264.77      258.69      5.58 o 
  -1   9   2      160.06      165.67      3.39 o 
   0   9   2       12.60       11.61      1.17 o 
   1   9   2      308.50      269.38      4.73 o 
   2   9   2      153.11      149.62      3.60 o 
   3   9   2      735.29      686.62     12.10 o 
   4   9   2      299.31      277.20      6.82 o 
   5   9   2       22.67       25.56      2.35 o 
   6   9   2        3.16        2.80      1.69 o 
   7   9   2        4.91        1.83      1.79 o 
   8   9   2       29.73       32.49      2.94 o 
   9   9   2        0.47       -2.14      2.14 o 
  -9  10   2        0.25       -0.62      2.30 o 
  -8  10   2        0.13       -0.30      1.78 o 
  -7  10   2        0.78        1.28      1.65 o 
  -6  10   2       36.69       40.82      2.72 o 
  -5  10   2       80.27       78.01      3.27 o 
  -4  10   2        8.53        6.56      1.49 o 
  -3  10   2      306.09      324.93      7.76 o 
  -2  10   2     1650.52     1601.19     26.01 o 
  -1  10   2     1380.34     1322.06     20.08 o 
   0  10   2      136.66      145.05      3.34 o 
   1  10   2       51.27       55.70      2.23 o 
   2  10   2       36.65       37.33      2.03 o 
   3  10   2      170.07      156.60      5.39 o 
   4  10   2        0.04        2.15      1.61 o 
   5  10   2       19.79       19.94      2.22 o 
   6  10   2       26.69       24.68      2.54 o 
   7  10   2       14.39       19.13      2.50 o 
   8  10   2       14.30       15.79      2.95 o 
  -8  11   2        4.63        5.60      1.99 o 
  -7  11   2        1.69        4.33      1.80 o 
  -6  11   2        0.62        1.68      1.61 o 
  -5  11   2        0.16        2.13      1.52 o 
  -4  11   2        8.25       13.99      1.85 o 
  -3  11   2        2.87        5.30      1.61 o 
  -2  11   2        3.56        3.99      1.56 o 
  -1  11   2       95.83       97.85      4.09 o 
   0  11   2       87.85       78.74      3.62 o 
   1  11   2      108.17       98.95      3.17 o 
   2  11   2        0.09        0.63      1.56 o 
   3  11   2        0.34        0.37      1.57 o 
   4  11   2       69.05       70.17      3.33 o 
   5  11   2        2.07        5.51      1.90 o 
   6  11   2       24.13       25.74      2.93 o 
   7  11   2       11.64        9.96      2.44 o 
   8  11   2        0.27       -3.19      3.19 o 
  -7  12   2        2.26        0.07      1.78 o 
  -6  12   2       28.25       35.12      3.35 o 
  -5  12   2       40.46       45.28      2.86 o 
  -4  12   2       41.20       51.38      6.38 o 
  -3  12   2       14.16       13.99      2.23 o 
  -2  12   2        0.67        0.97      1.60 o 
  -1  12   2       31.41       25.15      2.56 o 
   0  12   2        2.28        0.42      3.12 o 
   1  12   2       29.60       35.57      6.34 o 
   2  12   2       72.68       63.84      3.21 o 
   3  12   2        0.64        5.30      1.83 o 
   4  12   2        4.25        5.71      1.92 o 
   5  12   2        9.47        9.39      2.26 o 
   6  12   2        3.57        7.56      2.35 o 
   7  12   2        1.25       -2.26      2.26 o 
  -7  13   2       10.52        5.81      2.86 o 
  -6  13   2        1.28        1.71      2.40 o 
  -5  13   2       16.57       13.67      2.52 o 
  -4  13   2        2.88        5.01      2.11 o 
  -3  13   2       15.57       21.94      2.37 o 
  -2  13   2        1.93       -1.59      1.59 o 
  -1  13   2        2.75        3.76      3.40 o 
   0  13   2        1.66       -4.26      4.26 o 
   1  13   2        2.00       -2.43      3.01 o 
   2  13   2        0.35        0.52      3.31 o 
   3  13   2       51.35       51.76      3.44 o 
   4  13   2        4.46        2.94      2.00 o 
   5  13   2       57.18       49.18      3.64 o 
   6  13   2        0.02        2.76      2.21 o 
  -6  14   2        7.17        7.01      2.72 o 
  -5  14   2        1.20        1.18      2.17 o 
  -4  14   2       11.56       15.45      2.34 o 
  -3  14   2       38.42       44.82      3.13 o 
  -2  14   2        7.27       10.98      4.60 o 
  -1  14   2       14.45       10.84      3.81 o 
   0  14   2       15.37       14.79      4.28 o 
   1  14   2       64.03       63.86      6.33 o 
   2  14   2       13.68       21.90      5.46 o 
   3  14   2       14.51       12.84      4.36 o 
   4  14   2        0.66        3.61      2.44 o 
   5  14   2        1.39       -0.29      2.05 o 
  -4  15   2       21.23       14.44      4.47 o 
  -3  15   2        0.38       -3.50      3.50 o 
  -2  15   2        0.04       -0.44      3.95 o 
  -1  15   2        3.03       -3.05      3.47 o 
   0  15   2        4.27        2.86      4.74 o 
   1  15   2        9.32        9.79      7.95 o 
   2  15   2        0.71       -0.22      3.70 o 
   3  15   2        3.12        4.10      4.28 o 
   4  15   2       33.38       34.93      5.51 o 
  -2  16   2        0.96       -2.26      3.87 o 
  -1  16   2        2.05       -1.73      4.00 o 
   0  16   2        0.15       -3.41      3.41 o 
   1  16   2        1.15       -4.90      5.03 o 
 -11   1   3        3.61        1.08      1.82 o 
 -10   1   3       25.46       22.61      2.00 o 
  -9   1   3       14.59       17.58      1.64 o 
  -8   1   3       67.76       64.17      2.36 o 
  -7   1   3      169.50      186.96      3.90 o 
  -6   1   3      531.32      508.90      8.44 o 
  -5   1   3      642.30      636.28      8.76 o 
  -4   1   3      107.56      110.88      2.71 o 
  -3   1   3     2381.64     2275.25     59.75 o 
  -2   1   3      359.23      365.01      7.81 o 
  -1   1   3     4536.48     4658.67     59.37 o 
   0   1   3     6974.58     6553.11     90.02 o 
   1   1   3    12477.92    12077.76    145.05 o 
   2   1   3      821.08      718.99      9.62 o 
   3   1   3        2.07       -0.04      0.49 o 
   4   1   3       54.65       57.22      1.60 o 
   5   1   3       24.49       38.40      2.52 o 
   6   1   3       20.07       18.53      1.46 o 
   7   1   3        3.02        3.05      1.19 o 
   8   1   3       11.71       11.22      1.55 o 
   9   1   3        1.99        0.80      1.50 o 
  10   1   3        2.06       -0.04      1.64 o 
 -11   2   3        0.13       -0.40      1.94 o 
 -10   2   3        4.43        7.08      1.78 o 
  -9   2   3        9.81       12.70      1.58 o 
  -8   2   3       56.52       64.39      2.52 o 
  -7   2   3      289.34      311.71      6.02 o 
  -6   2   3      174.33      189.23      3.91 o 
  -5   2   3      502.81      495.39      7.49 o 
  -4   2   3      191.79      215.03      3.94 o 
  -3   2   3      312.75      318.61      8.10 o 
  -2   2   3      314.78      372.60      7.76 o 
  -1   2   3     3284.16     3132.00     60.32 o 
   0   2   3      569.30      522.74      6.97 o 
   1   2   3     7508.78     7221.92     92.02 o 
   2   2   3     2139.77     2055.97     26.44 o 
   3   2   3      188.54      183.85      3.58 o 
   4   2   3       18.00       14.67      0.98 o 
   5   2   3       84.54       86.55      2.74 o 
   6   2   3       11.22        8.31      1.29 o 
   7   2   3      311.36      304.08      6.39 o 
   8   2   3       21.08       20.18      1.94 o 
   9   2   3        4.30        2.49      1.53 o 
  10   2   3       15.07       14.10      2.13 o 
 -11   3   3        0.05       -1.97      1.97 o 
 -10   3   3        0.11       -0.17      1.55 o 
  -9   3   3        0.19       -1.29      1.29 o 
  -8   3   3       11.49       13.68      1.47 o 
  -7   3   3       34.41       30.80      1.73 o 
  -6   3   3      817.48      837.57     13.79 o 
  -5   3   3       61.66       65.75      1.68 o 
  -4   3   3      176.06      193.02      2.79 o 
  -3   3   3     4585.83     4629.83     69.67 o 
  -2   3   3     2501.47     2742.20     82.36 o 
  -1   3   3     3194.43     3158.47     33.64 o 
   0   3   3     3144.80     3158.86     40.25 o 
   1   3   3       27.79       25.34      0.89 o 
   2   3   3     2348.19     2419.25     31.10 o 
   3   3   3      650.95      678.00     10.10 o 
   4   3   3        0.13        0.76      0.62 o 
   5   3   3        3.92        1.00      1.22 o 
   6   3   3       50.44       50.26      2.34 o 
   7   3   3        0.17       -0.21      1.20 o 
   8   3   3       23.76       23.69      2.08 o 
   9   3   3        3.45        2.46      1.60 o 
  10   3   3       28.53       26.32      2.80 o 
 -11   4   3        0.60       -1.53      2.78 o 
 -10   4   3        1.40        2.37      1.72 o 
  -9   4   3        0.51        0.00      1.43 o 
  -8   4   3        3.15        2.67      1.45 o 
  -7   4   3      368.42      347.54      6.70 o 
  -6   4   3        2.66        3.58      0.99 o 
  -5   4   3      356.47      345.60      6.94 o 
  -4   4   3      116.79      121.69      2.19 o 
  -3   4   3      402.07      395.13      5.57 o 
  -2   4   3      136.63      146.02      2.57 o 
  -1   4   3     1065.18     1087.40     13.28 o 
   0   4   3     2397.92     2349.71     30.16 o 
   1   4   3      278.62      239.50      3.41 o 
   2   4   3     1720.77     1764.43     24.75 o 
   3   4   3      179.15      166.44      3.21 o 
   4   4   3      435.15      481.00      8.51 o 
   5   4   3       20.74       19.13      1.58 o 
   6   4   3       44.64       34.85      2.04 o 
   7   4   3      108.70      113.32      3.54 o 
   8   4   3       36.70       40.50      2.54 o 
   9   4   3       17.87       20.31      2.45 o 
  10   4   3       16.44       19.71      2.57 o 
 -11   5   3        6.31        1.19      4.78 o 
 -10   5   3       11.82       12.33      2.10 o 
  -9   5   3       28.98       25.10      2.27 o 
  -8   5   3       45.15       42.11      2.55 o 
  -7   5   3        0.00        0.62      1.27 o 
  -6   5   3      105.17      104.25      4.45 o 
  -5   5   3      131.06      146.46      4.35 o 
  -4   5   3        1.15        1.19      0.61 o 
  -3   5   3      133.38      119.10      2.64 o 
  -2   5   3     1180.33     1297.31     17.12 o 
  -1   5   3     1275.53     1332.23     15.40 o 
   0   5   3      141.61      141.73      3.33 o 
   1   5   3        5.33        6.85      0.75 o 
   2   5   3      111.75      127.29      2.44 o 
   3   5   3      214.07      207.80      3.89 o 
   4   5   3        9.02        8.70      1.35 o 
   5   5   3        0.02       -0.10      1.04 o 
   6   5   3        9.70        8.29      1.40 o 
   7   5   3       75.97       67.23      4.32 o 
   8   5   3       90.79       81.47      3.84 o 
   9   5   3        1.67       -0.58      1.77 o 
  10   5   3        0.79       -0.03      2.42 o 
 -10   6   3        0.58        3.71      1.89 o 
  -9   6   3        4.17        6.40      1.81 o 
  -8   6   3       16.18       14.33      1.89 o 
  -7   6   3       50.45       43.42      3.18 o 
  -6   6   3      463.73      436.29      9.15 o 
  -5   6   3       15.43       12.70      1.39 o 
  -4   6   3      115.41      125.88      3.43 o 
  -3   6   3       45.72       41.91      1.20 o 
  -2   6   3     1081.25     1238.91     16.51 o 
  -1   6   3      217.47      220.40      3.15 o 
   0   6   3       13.86       15.16      0.95 o 
   1   6   3       22.21       18.69      1.01 o 
   2   6   3      281.78      268.35      4.32 o 
   3   6   3        0.50        0.02      0.73 o 
   4   6   3        2.96        1.66      1.22 o 
   5   6   3      219.50      213.03      4.91 o 
   6   6   3        1.14        1.20      1.31 o 
   7   6   3       42.39       40.97      2.80 o 
   8   6   3        1.83        0.08      1.62 o 
   9   6   3       10.19       10.31      2.27 o 
  10   6   3        0.61        0.42      3.09 o 
 -10   7   3       17.25       16.19      2.42 o 
  -9   7   3        0.31        0.92      1.68 o 
  -8   7   3        0.01        0.22      1.44 o 
  -7   7   3        2.01        3.15      1.94 o 
  -6   7   3      187.42      180.83      4.96 o 
  -5   7   3      127.97      123.39      3.83 o 
  -4   7   3      697.26      682.37     13.12 o 
  -3   7   3      742.90      733.33     11.66 o 
  -2   7   3      694.78      681.16      9.60 o 
  -1   7   3      480.44      470.26      5.79 o 
   0   7   3        6.84       10.02      0.82 o 
   1   7   3        0.15       -0.05      0.66 o 
   2   7   3      211.14      207.88      3.93 o 
   3   7   3      818.49      771.18     14.35 o 
   4   7   3       13.82       12.06      1.72 o 
   5   7   3      710.48      711.29     12.53 o 
   6   7   3        7.46        5.94      1.70 o 
   7   7   3       52.90       54.98      3.26 o 
   8   7   3        2.09        1.02      1.70 o 
   9   7   3       13.92       16.65      2.56 o 
 -10   8   3        0.21       -0.61      5.16 o 
  -9   8   3        2.50        1.33      1.80 o 
  -8   8   3        0.16        0.50      1.56 o 
  -7   8   3       13.77        9.71      1.77 o 
  -6   8   3       97.86       99.80      3.66 o 
  -5   8   3        3.04       -0.50      1.44 o 
  -4   8   3      130.78      140.27      4.40 o 
  -3   8   3       94.11       81.59      2.87 o 
  -2   8   3        0.02        0.85      0.80 o 
  -1   8   3        2.80        2.08      0.75 o 
   0   8   3      387.22      386.63      5.60 o 
   1   8   3      419.01      408.47      6.69 o 
   2   8   3       62.15       75.81      2.34 o 
   3   8   3      579.70      540.68      9.77 o 
   4   8   3       96.76      103.56      3.34 o 
   5   8   3        4.45        2.97      1.56 o 
   6   8   3        0.37       -1.42      1.42 o 
   7   8   3        9.79       16.10      2.22 o 
   8   8   3        0.84        2.05      1.86 o 
   9   8   3        4.12        3.48      2.11 o 
  -9   9   3        0.08        0.26      2.46 o 
  -8   9   3        8.59        9.22      2.70 o 
  -7   9   3       13.71       12.26      1.97 o 
  -6   9   3       31.11       32.16      2.53 o 
  -5   9   3        0.28        0.73      1.36 o 
  -4   9   3      112.16      127.91      4.51 o 
  -3   9   3      177.51      173.57      4.42 o 
  -2   9   3       33.23       28.79      2.35 o 
  -1   9   3      190.88      169.59      3.31 o 
   0   9   3      243.37      262.22      4.37 o 
   1   9   3       51.80       62.37      2.17 o 
   2   9   3        0.09        0.65      1.23 o 
   3   9   3      211.83      212.43      5.07 o 
   4   9   3       47.67       50.47      2.91 o 
   5   9   3       69.51       75.27      3.92 o 
   6   9   3       23.39       26.15      2.56 o 
   7   9   3        3.25       -0.01      1.82 o 
   8   9   3        0.00       -1.81      1.81 o 
  -9  10   3        4.21        1.30      3.21 o 
  -8  10   3        8.62        4.66      2.21 o 
  -7  10   3        2.05        0.60      1.53 o 
  -6  10   3      124.89      126.83      4.12 o 
  -5  10   3        3.64        5.67      1.55 o 
  -4  10   3       99.34      105.96      3.57 o 
  -3  10   3        3.75        2.71      1.44 o 
  -2  10   3      126.27      127.79      3.71 o 
  -1  10   3      307.34      307.04      6.68 o 
   0  10   3      108.29       99.16      2.82 o 
   1  10   3       40.46       39.93      1.93 o 
   2  10   3       27.61       23.25      1.73 o 
   3  10   3      120.84      126.35      4.33 o 
   4  10   3        0.81       -0.09      1.48 o 
   5  10   3        2.23        0.33      1.59 o 
   6  10   3        5.41        4.95      1.88 o 
   7  10   3        0.44       -0.37      2.41 o 
   8  10   3        0.01       -0.59      1.92 o 
  -8  11   3       15.06       16.37      2.27 o 
  -7  11   3        6.27       10.65      2.05 o 
  -6  11   3        0.86       -0.32      1.46 o 
  -5  11   3       32.93       36.15      3.00 o 
  -4  11   3       56.22       53.86      2.90 o 
  -3  11   3        2.04       -0.33      1.25 o 
  -2  11   3       11.64        8.16      1.74 o 
  -1  11   3       85.24       80.65      3.74 o 
   0  11   3        1.80        0.33      1.63 o 
   1  11   3        4.30        3.10      1.69 o 
   2  11   3       86.93       81.47      3.58 o 
   3  11   3       32.82       34.71      2.75 o 
   4  11   3       53.54       52.40      7.87 o 
   5  11   3        0.06        1.20      1.80 o 
   6  11   3       13.00       14.58      2.43 o 
   7  11   3        7.36        9.76      2.46 o 
  -7  12   3        0.27        0.33      2.19 o 
  -6  12   3        0.14        2.60      1.71 o 
  -5  12   3       30.35       29.86      2.48 o 
  -4  12   3       38.11       52.76      3.69 o 
  -3  12   3        0.15       -1.60      1.60 o 
  -2  12   3        6.92        8.97      1.83 o 
  -1  12   3       13.76       16.46      2.30 o 
   0  12   3       22.15       31.52      5.59 o 
   1  12   3       37.77       43.76      4.92 o 
   2  12   3        7.60       10.87      1.86 o 
   3  12   3        6.77        5.88      2.39 o 
   4  12   3        1.82        2.12      2.11 o 
   5  12   3       36.59       44.10      4.81 o 
   6  12   3       39.20       51.55      4.54 o 
   7  12   3        0.43        6.20      2.66 o 
  -7  13   3        0.04       -1.57      2.57 o 
  -6  13   3        1.01       -1.47      2.40 o 
  -5  13   3        0.67       -0.18      1.93 o 
  -4  13   3        8.64       10.37      2.24 o 
  -3  13   3       23.68       28.24      2.59 o 
  -2  13   3       30.10       25.35      2.82 o 
  -1  13   3        7.70        8.24      2.62 o 
   0  13   3       77.65       75.31      6.39 o 
   1  13   3       10.59        4.61      4.05 o 
   2  13   3        3.88       -3.38      7.11 o 
   3  13   3        0.31        2.91      1.91 o 
   4  13   3       13.22       13.18      2.39 o 
   5  13   3       59.56       72.70      4.49 o 
   6  13   3        8.66        8.86      2.56 o 
  -6  14   3        0.35        1.42      2.83 o 
  -5  14   3        2.14        4.03      2.32 o 
  -4  14   3        0.28        0.16      2.28 o 
  -3  14   3        0.33       -1.19      1.86 o 
  -2  14   3       10.23        0.45      3.48 o 
  -1  14   3        2.20        5.33      3.86 o 
   0  14   3       10.42       18.68      4.34 o 
   1  14   3        0.03       -0.30      4.91 o 
   2  14   3       13.13       11.94      4.07 o 
   3  14   3        5.08       -1.00      3.80 o 
   4  14   3       17.70       22.49      6.43 o 
   5  14   3        3.64        3.30      2.27 o 
  -4  15   3        0.55       -2.29      2.29 o 
  -3  15   3        4.33        3.73      4.78 o 
  -2  15   3        1.37        5.46      4.10 o 
  -1  15   3        9.51       12.33      4.42 o 
   0  15   3        0.09       -2.57      3.66 o 
   1  15   3       34.00       38.70      5.76 o 
   2  15   3       10.26        3.48      3.93 o 
   3  15   3        9.42        5.41      4.12 o 
  -2  16   3        2.93        1.76      4.01 o 
  -1  16   3        0.12       -3.90      3.90 o 
   0  16   3        0.53       -3.55      3.55 o 
   1  16   3        0.01       -2.66      3.96 o 
 -11   0   4        6.67        5.61      3.38 o 
 -10   0   4        0.24       -1.23      2.72 o 
  -9   0   4       29.64       20.46      4.69 o 
  -8   0   4      235.40      227.43      6.47 o 
  -7   0   4       83.58       80.22      3.12 o 
  -6   0   4      192.48      197.03      4.16 o 
  -5   0   4       35.20       42.62      2.87 o 
  -4   0   4     3295.42     3398.75    124.44 o 
  -3   0   4    26720.60    26815.41    664.63 o 
  -2   0   4    40069.00    38921.59   1325.93 o 
  -1   0   4     3196.85     3211.37     61.61 o 
   0   0   4    24924.15    22645.10    433.85 o 
   1   0   4    11439.49    10656.31    209.37 o 
   2   0   4      155.55      168.33      4.10 o 
   3   0   4       79.62      118.09      3.56 o 
   4   0   4        6.66        9.65      1.33 o 
   5   0   4     1367.02     1384.04     29.06 o 
   6   0   4      584.81      616.82     14.32 o 
   7   0   4       36.58       29.15      3.19 o 
   8   0   4        0.51        0.10      2.13 o 
   9   0   4        0.53        1.27      2.34 o 
  10   0   4       16.11       25.64      3.35 o 
 -11   1   4        0.39       -0.07      2.18 o 
 -10   1   4       28.02       35.51      2.48 o 
  -9   1   4       11.79        9.05      1.42 o 
  -8   1   4       65.36       63.18      2.26 o 
  -7   1   4       38.82       44.05      1.70 o 
  -6   1   4       41.09       38.80      1.16 o 
  -5   1   4      187.02      179.00      3.66 o 
  -4   1   4      161.46      229.27      5.02 o 
  -3   1   4        4.39        5.31      1.03 o 
  -2   1   4     6870.81     7157.72    155.48 o 
  -1   1   4      193.51      194.54      2.94 o 
   0   1   4      894.11      857.85     11.99 o 
   1   1   4     2186.75     1910.68     23.15 o 
   2   1   4     3232.79     3157.73     43.85 o 
   3   1   4       89.06      105.79      2.34 o 
   4   1   4      299.44      312.63      4.94 o 
   5   1   4       38.84       37.08      1.76 o 
   6   1   4      135.15      136.08      3.93 o 
   7   1   4      114.91      113.81      3.28 o 
   8   1   4       90.55       95.07      3.20 o 
   9   1   4       21.79       21.83      2.43 o 
  10   1   4        0.30       -0.35      1.75 o 
 -11   2   4        8.24       10.23      2.01 o 
 -10   2   4        1.80        1.75      1.53 o 
  -9   2   4       28.54       25.97      1.86 o 
  -8   2   4       86.85       97.65      3.60 o 
  -7   2   4       15.24       15.24      1.25 o 
  -6   2   4      226.09      239.59      3.72 o 
  -5   2   4        0.99        1.14      0.61 o 
  -4   2   4      656.22      652.48     10.49 o 
  -3   2   4        2.25        2.84      0.69 o 
  -2   2   4     1691.64     2092.13     68.67 o 
  -1   2   4     2538.68     2611.79     82.56 o 
   0   2   4       71.53       73.63      1.62 o 
   1   2   4      941.23      908.54     11.94 o 
   2   2   4     1307.49     1380.07     19.38 o 
   3   2   4        0.49        2.11      0.62 o 
   4   2   4       63.18       64.61      1.89 o 
   5   2   4       77.64       86.31      2.49 o 
   6   2   4        0.20        0.44      1.11 o 
   7   2   4        9.22        7.29      1.45 o 
   8   2   4        0.40        0.85      1.49 o 
   9   2   4       48.37       48.24      2.88 o 
  10   2   4        0.03       -1.74      1.74 o 
 -11   3   4        3.98        4.96      1.86 o 
 -10   3   4        0.66       -1.49      1.49 o 
  -9   3   4        8.77        7.39      1.59 o 
  -8   3   4        9.39        7.57      1.30 o 
  -7   3   4      208.93      206.78      5.24 o 
  -6   3   4        7.72       12.22      0.91 o 
  -5   3   4       29.67       35.01      1.37 o 
  -4   3   4      192.43      161.27      2.37 o 
  -3   3   4     3732.52     3999.79     59.58 o 
  -1   3   4       32.26       19.50      0.70 o 
   0   3   4     1900.27     1897.78     24.40 o 
   1   3   4     5575.91     5388.37     68.50 o 
   2   3   4      136.57      142.90      2.70 o 
   3   3   4      562.68      613.73      9.29 o 
   4   3   4       10.98       11.52      1.23 o 
   5   3   4      232.93      249.75      5.77 o 
   6   3   4        0.85        2.51      1.21 o 
   7   3   4       29.97       32.82      2.19 o 
   8   3   4      166.37      186.02      4.97 o 
   9   3   4       33.69       31.72      2.54 o 
  10   3   4        7.02        6.86      2.23 o 
 -11   4   4        9.50        8.57      2.46 o 
 -10   4   4        9.51        7.73      1.82 o 
  -9   4   4       15.82       11.19      1.74 o 
  -8   4   4      312.10      301.03      6.89 o 
  -7   4   4        3.19        5.04      1.35 o 
  -6   4   4      926.48      927.29     15.17 o 
  -5   4   4      585.84      612.02     10.11 o 
  -4   4   4       12.02       24.79      0.97 o 
  -3   4   4      885.76      901.88     21.37 o 
  -2   4   4     4127.81     4256.26     63.57 o 
  -1   4   4     2250.77     2256.31     28.95 o 
   0   4   4     1237.86     1287.00     18.13 o 
   1   4   4     1159.23     1153.98     15.14 o 
   2   4   4       35.04       36.09      1.25 o 
   3   4   4        3.86        1.84      0.70 o 
   4   4   4       74.00       75.79      2.45 o 
   5   4   4       17.90       16.65      1.46 o 
   6   4   4       71.20       59.61      2.60 o 
   7   4   4       57.40       58.58      2.83 o 
   8   4   4       60.24       64.68      3.13 o 
   9   4   4       22.85       24.99      2.76 o 
  10   4   4        0.14        0.39      2.00 o 
 -11   5   4        0.00        1.70      3.12 o 
 -10   5   4        8.68        5.81      1.85 o 
  -9   5   4       20.48       18.33      2.02 o 
  -8   5   4       16.99       17.41      1.83 o 
  -7   5   4       38.03       37.38      2.21 o 
  -6   5   4      180.04      161.51      4.25 o 
  -5   5   4        2.55        1.46      0.71 o 
  -4   5   4       21.27       18.41      1.52 o 
  -3   5   4      620.33      595.61      9.02 o 
  -2   5   4      261.81      267.01      3.79 o 
  -1   5   4     1415.76     1488.16     17.15 o 
   0   5   4     1314.63     1355.22     17.79 o 
   1   5   4      724.35      735.53      9.38 o 
   2   5   4      671.27      769.00     10.56 o 
   3   5   4       80.88       88.33      2.57 o 
   4   5   4       22.56       20.70      1.56 o 
   5   5   4      250.57      248.07      5.38 o 
   6   5   4       64.88       57.33      2.65 o 
   7   5   4       13.61        9.98      1.66 o 
   8   5   4        0.37        0.28      2.44 o 
   9   5   4       42.03       47.07      3.33 o 
  10   5   4        1.67       -1.10      3.44 o 
 -10   6   4        3.86        2.42      1.84 o 
  -9   6   4       61.66       62.93      3.29 o 
  -8   6   4        7.00        2.42      1.96 o 
  -7   6   4        0.62        0.27      1.25 o 
  -6   6   4      106.62      104.92      4.88 o 
  -5   6   4       19.90       26.99      2.02 o 
  -4   6   4      137.45      135.87      4.52 o 
  -3   6   4       10.35       16.09      0.75 o 
  -2   6   4        1.20        5.32      1.11 o 
  -1   6   4      182.84      191.58      2.73 o 
   0   6   4        9.96       19.08      0.99 o 
   1   6   4        0.62        0.52      0.60 o 
   2   6   4        0.49       -0.59      0.63 o 
   3   6   4       36.52       36.72      1.67 o 
   4   6   4      104.59      103.68      3.71 o 
   5   6   4        4.06        4.06      1.32 o 
   6   6   4       78.78       75.33      3.10 o 
   7   6   4       63.57       53.65      2.82 o 
   8   6   4        2.77        2.32      1.81 o 
   9   6   4        4.08        5.84      2.14 o 
 -10   7   4        0.06        1.71      1.81 o 
  -9   7   4        2.74        2.76      1.70 o 
  -8   7   4       14.30       12.88      1.84 o 
  -7   7   4      110.47      115.17      3.88 o 
  -6   7   4        0.85        2.52      1.37 o 
  -5   7   4       38.85       37.70      2.24 o 
  -4   7   4      102.39      111.19      3.21 o 
  -3   7   4       28.53       25.81      1.66 o 
  -2   7   4       17.88       14.65      1.04 o 
  -1   7   4      203.64      242.95      3.40 o 
   0   7   4      275.25      283.01      4.05 o 
   1   7   4       37.49       34.91      2.30 o 
   2   7   4      123.65      118.72      2.89 o 
   3   7   4       45.48       47.54      2.20 o 
   4   7   4       17.21       12.63      1.57 o 
   5   7   4       12.08       10.36      1.60 o 
   6   7   4       48.82       50.74      2.69 o 
   7   7   4       16.45       21.81      2.37 o 
   8   7   4        1.79        1.20      1.77 o 
   9   7   4        1.27        0.29      2.01 o 
 -10   8   4        0.51        6.89      3.29 o 
  -9   8   4        2.28        4.16      1.98 o 
  -8   8   4        2.89        1.63      1.54 o 
  -7   8   4        4.56        6.50      1.65 o 
  -6   8   4       15.96       15.97      1.89 o 
  -5   8   4       24.94       27.23      1.93 o 
  -4   8   4       70.54       73.55      2.78 o 
  -3   8   4        2.39        4.29      1.22 o 
  -2   8   4        0.70        0.96      0.96 o 
  -1   8   4       18.71       17.45      1.21 o 
   0   8   4        7.91       10.18      0.92 o 
   1   8   4       74.13       81.82      3.10 o 
   2   8   4      554.12      542.71      8.12 o 
   3   8   4      219.45      203.21      5.82 o 
   4   8   4       72.99       68.67      2.89 o 
   5   8   4       12.63       12.47      1.93 o 
   6   8   4       27.16       27.48      2.51 o 
   7   8   4        5.63        3.69      1.88 o 
   8   8   4        7.77        7.57      2.97 o 
   9   8   4        0.04       -1.99      2.32 o 
  -9   9   4        7.86        8.16      2.11 o 
  -8   9   4       25.34       27.21      2.56 o 
  -7   9   4        0.80        1.95      1.44 o 
  -6   9   4      111.33       98.86      3.54 o 
  -5   9   4      162.67      159.78      4.54 o 
  -4   9   4       17.69       20.32      1.84 o 
  -3   9   4      660.96      633.08     11.35 o 
  -2   9   4      208.71      201.82      4.73 o 
  -1   9   4       44.83       39.52      2.18 o 
   0   9   4      744.81      710.01      9.71 o 
   1   9   4      389.85      398.07      6.39 o 
   2   9   4        8.04        8.80      1.50 o 
   3   9   4      198.23      186.11      4.67 o 
   4   9   4       15.24       21.89      2.18 o 
   5   9   4       23.69       21.87      2.32 o 
   6   9   4        1.30       -0.43      1.58 o 
   7   9   4        0.17       -1.36      2.36 o 
   8   9   4        6.21        4.80      2.17 o 
  -9  10   4        0.10       -0.97      2.09 o 
  -8  10   4        0.23        0.21      1.62 o 
  -7  10   4       17.24       19.99      2.19 o 
  -6  10   4       11.45       10.40      1.76 o 
  -5  10   4        1.39       -1.00      1.38 o 
  -4  10   4       34.27       26.29      2.13 o 
  -3  10   4       57.05       48.89      2.55 o 
  -2  10   4      485.55      508.68      8.90 o 
  -1  10   4      123.73      130.30      4.03 o 
   0  10   4        0.97        3.05      1.14 o 
   1  10   4       74.51       79.68      3.04 o 
   2  10   4       70.05       78.34      3.47 o 
   3  10   4      111.23      117.05      4.47 o 
   4  10   4       88.58       78.84      3.72 o 
   5  10   4        2.73        2.14      1.77 o 
   6  10   4        0.13        0.28      1.75 o 
   7  10   4       46.24       52.32      4.73 o 
   8  10   4       13.47       15.65      2.55 o 
  -8  11   4        3.59        3.30      1.84 o 
  -7  11   4        4.16        6.80      1.86 o 
  -6  11   4        7.74        8.11      1.78 o 
  -5  11   4       13.58       16.05      1.95 o 
  -4  11   4        2.16        2.37      1.51 o 
  -3  11   4       11.62       12.98      1.74 o 
  -2  11   4       78.66       65.99      3.88 o 
  -1  11   4      265.52      223.71      6.26 o 
   0  11   4        5.60        6.40      1.87 o 
   1  11   4        4.35        3.98      1.33 o 
   2  11   4        9.57       12.80      1.91 o 
   3  11   4       15.77       13.85      2.53 o 
   4  11   4        9.38        5.24      2.14 o 
   5  11   4       11.28       20.15      2.76 o 
   6  11   4        4.45        3.47      3.18 o 
   7  11   4       33.84       42.08      5.31 o 
  -8  12   4        0.92        1.40      4.36 o 
  -7  12   4        7.20        5.33      1.94 o 
  -6  12   4        3.71        6.40      2.01 o 
  -5  12   4       12.23       17.11      2.63 o 
  -4  12   4        3.56        3.02      1.62 o 
  -3  12   4       40.54       35.73      2.62 o 
  -2  12   4       48.02       49.70      3.44 o 
  -1  12   4       31.25       35.43      2.84 o 
   0  12   4       10.74        7.48      2.58 o 
   1  12   4       16.37       23.49      4.16 o 
   2  12   4        0.64        0.06      1.50 o 
   3  12   4       37.47       35.98      2.89 o 
   4  12   4       42.78       43.17      3.23 o 
   5  12   4       15.25       14.64      2.79 o 
   6  12   4        2.22        1.17      2.41 o 
   7  12   4        4.72       11.25      5.37 o 
  -7  13   4        2.97        4.56      2.77 o 
  -6  13   4       38.55       46.52      3.68 o 
  -5  13   4        9.27       10.98      2.31 o 
  -4  13   4        0.18       -1.10      1.79 o 
  -3  13   4        0.20       -1.59      1.59 o 
  -2  13   4       27.88       31.17      2.93 o 
  -1  13   4       88.65       79.52      5.02 o 
   0  13   4       23.71       30.57      5.23 o 
   1  13   4        5.14        7.88      3.59 o 
   2  13   4       12.99       13.69      3.96 o 
   3  13   4        5.01        3.83      4.58 o 
   4  13   4        0.66        5.17      2.65 o 
   5  13   4        3.70        0.83      2.18 o 
   6  13   4        2.11        3.79      2.33 o 
  -6  14   4        0.67       -0.70      2.07 o 
  -5  14   4       43.21       54.38      3.87 o 
  -4  14   4        4.12        7.03      2.20 o 
  -3  14   4       17.94       22.82      2.93 o 
  -2  14   4       20.01       27.20      3.65 o 
  -1  14   4        3.78        1.49      3.73 o 
   0  14   4       22.71       28.91      4.85 o 
   1  14   4        4.05       -2.48      3.59 o 
   2  14   4       11.30       12.12      8.81 o 
   3  14   4        6.26       11.67      4.27 o 
   4  14   4        0.36        0.94      4.25 o 
   5  14   4        2.24        4.54      2.75 o 
  -4  15   4        0.73        0.23      2.94 o 
  -3  15   4        3.08        0.92      3.70 o 
  -2  15   4       18.62       17.86      4.66 o 
  -1  15   4       27.13       22.09      4.80 o 
   0  15   4       26.93       29.48      5.31 o 
   1  15   4        7.73        6.48      3.93 o 
   2  15   4       35.57       37.37      5.63 o 
   3  15   4       12.71       13.48      5.18 o 
  -2  16   4        4.64        6.37      4.15 o 
  -1  16   4        8.84        9.74      4.43 o 
   0  16   4        0.00       -2.19      3.71 o 
   1  16   4        7.83       12.15      5.89 o 
 -11   1   5        4.39       -0.07      1.65 o 
 -10   1   5        5.63        5.21      1.80 o 
  -9   1   5        1.50        0.93      1.39 o 
  -8   1   5        4.52        5.23      1.04 o 
  -7   1   5       11.09       13.00      0.91 o 
  -6   1   5       57.54       52.82      1.74 o 
  -5   1   5       76.64       79.01      2.64 o 
  -4   1   5      727.08      689.79     13.00 o 
  -3   1   5     1258.84     1372.87     28.04 o 
  -2   1   5    23781.67    24700.83    521.19 o 
  -1   1   5     2698.88     2766.17     35.10 o 
   0   1   5     4009.94     4032.84     51.25 o 
   1   1   5     9545.31     9066.06    116.13 o 
   2   1   5      229.34      241.11      3.47 o 
   3   1   5      830.78      930.50     13.69 o 
   4   1   5       66.49       74.55      2.18 o 
   5   1   5      139.36      144.68      3.37 o 
   6   1   5       81.92       90.43      2.86 o 
   7   1   5       78.75       77.14      2.89 o 
   8   1   5        1.42        0.44      1.33 o 
   9   1   5        0.50       -0.74      1.59 o 
  10   1   5        3.88        0.18      1.79 o 
 -11   2   5        0.04       -1.26      1.58 o 
 -10   2   5       32.94       36.04      2.90 o 
  -9   2   5       62.15       60.81      3.25 o 
  -8   2   5        0.01        0.75      0.99 o 
  -7   2   5       36.24       36.32      1.56 o 
  -6   2   5      679.20      671.39     11.13 o 
  -5   2   5      489.27      506.79      9.89 o 
  -4   2   5      102.92      127.38      2.53 o 
  -3   2   5      506.96      578.51     21.83 o 
  -2   2   5     9303.82    10417.01    368.24 o 
  -1   2   5      413.53      449.48     10.02 o 
   0   2   5     3987.36     4035.50     55.31 o 
   1   2   5       24.64       27.98      0.95 o 
   2   2   5     1352.98     1391.87     18.22 o 
   3   2   5       24.36       17.62      1.04 o 
   4   2   5      179.15      191.34      4.19 o 
   5   2   5      143.54      148.32      3.44 o 
   6   2   5        0.00       -0.49      1.18 o 
   7   2   5        7.47       10.76      1.80 o 
   8   2   5        4.17        2.38      1.55 o 
   9   2   5        1.24       -1.58      1.58 o 
  10   2   5        5.13        5.20      2.90 o 
 -11   3   5        0.21        1.40      1.83 o 
 -10   3   5        3.50        2.72      1.57 o 
  -9   3   5        0.48        0.84      1.31 o 
  -8   3   5      113.25      113.96      3.51 o 
  -7   3   5        0.07        0.30      0.89 o 
  -6   3   5       12.28       14.82      0.86 o 
  -5   3   5      848.91      849.90     11.34 o 
  -4   3   5      849.70      965.95     15.27 o 
  -3   3   5     4599.21     5261.15    156.27 o 
  -2   3   5       36.92       26.74      2.00 o 
  -1   3   5      121.79      123.49      2.10 o 
   0   3   5       81.01       83.43      1.51 o 
   1   3   5     1846.55     1734.87     24.25 o 
   2   3   5      184.57      207.02      3.39 o 
   3   3   5      247.77      295.08      5.01 o 
   4   3   5      155.56      161.31      4.16 o 
   5   3   5        9.10        7.10      1.62 o 
   6   3   5       16.65        6.99      1.44 o 
   7   3   5       13.02       12.72      1.74 o 
   8   3   5        0.21        2.87      1.57 o 
   9   3   5       43.88       46.15      3.34 o 
  10   3   5        4.12        3.78      2.18 o 
 -11   4   5        0.50        1.92      1.76 o 
 -10   4   5        0.20        1.44      1.59 o 
  -9   4   5       27.24       26.58      2.12 o 
  -8   4   5        5.30        4.44      1.42 o 
  -7   4   5       85.83       95.31      3.09 o 
  -6   4   5      238.53      233.56      4.13 o 
  -5   4   5       61.97       65.13      1.85 o 
  -4   4   5       35.34       30.46      1.06 o 
  -3   4   5      134.19      131.05      4.49 o 
  -2   4   5     2674.58     2686.18     40.47 o 
  -1   4   5      187.57      202.97      4.86 o 
   0   4   5      560.52      529.84      7.87 o 
   1   4   5       13.15       11.73      0.79 o 
   2   4   5      876.89      973.11     13.09 o 
   3   4   5        4.11       15.88      1.13 o 
   4   4   5       88.08       90.65      2.74 o 
   5   4   5       25.68       24.11      1.77 o 
   6   4   5      102.58      105.81      3.40 o 
   7   4   5       18.20       19.96      1.94 o 
   8   4   5        9.25        8.33      1.78 o 
   9   4   5        3.35        7.43      2.03 o 
  10   4   5        2.63        0.98      3.35 o 
 -11   5   5       12.11        9.52      3.67 o 
 -10   5   5       22.96       19.63      2.25 o 
  -9   5   5        1.22        2.15      1.47 o 
  -8   5   5       37.91       42.06      2.43 o 
  -7   5   5      235.17      229.76      5.51 o 
  -6   5   5       28.16       33.10      2.21 o 
  -5   5   5       32.61       32.54      1.82 o 
  -4   5   5       58.22       47.94      1.53 o 
  -3   5   5      263.87      295.72      8.06 o 
  -2   5   5     2476.06     2530.36     32.67 o 
  -1   5   5      291.77      316.77      4.44 o 
   0   5   5     4946.74     5217.29     66.54 o 
   1   5   5     1186.91     1293.21     15.97 o 
   2   5   5      209.16      231.86      3.85 o 
   3   5   5       74.10       88.24      2.39 o 
   4   5   5       89.66       85.57      3.29 o 
   5   5   5      118.44      122.56      3.58 o 
   6   5   5      184.82      187.47      5.39 o 
   7   5   5        6.14        5.66      1.60 o 
   8   5   5        7.76        7.14      2.17 o 
   9   5   5        0.01       -1.51      2.29 o 
 -10   6   5       13.30       14.09      2.12 o 
  -9   6   5        3.30        5.29      1.66 o 
  -8   6   5        8.09       11.78      1.68 o 
  -7   6   5        1.08       -0.40      1.41 o 
  -6   6   5       68.07       80.08      2.98 o 
  -5   6   5       55.93       58.62      2.76 o 
  -4   6   5      112.83       34.31      4.09 o 
  -3   6   5      215.62      212.96      3.62 o 
  -2   6   5      960.74     1000.82     13.48 o 
  -1   6   5     1290.58     1258.57     14.82 o 
   0   6   5      282.72      287.85      4.51 o 
   1   6   5      607.08      617.93      8.15 o 
   2   6   5      206.26      201.93      3.58 o 
   3   6   5        9.17        8.81      1.28 o 
   4   6   5       71.08       55.51      2.45 o 
   5   6   5        0.77        2.40      1.29 o 
   6   6   5       62.57       55.22      2.77 o 
   7   6   5        0.25       -1.36      1.36 o 
   8   6   5       26.63       25.96      3.31 o 
   9   6   5       13.77       13.48      2.52 o 
 -10   7   5        3.05        4.00      1.86 o 
  -9   7   5       14.43       14.88      2.07 o 
  -8   7   5        2.20        0.34      1.37 o 
  -7   7   5       51.29       52.01      2.79 o 
  -6   7   5      287.12      271.54      6.44 o 
  -5   7   5        8.08        4.57      1.24 o 
  -4   7   5      301.21      296.39      6.87 o 
  -3   7   5      454.31      426.88      7.85 o 
  -2   7   5      170.13      186.36      3.31 o 
  -1   7   5      915.41      987.12     11.91 o 
   0   7   5       40.07       31.96      1.41 o 
   1   7   5      125.45      142.71      2.69 o 
   2   7   5       17.39       13.34      1.22 o 
   3   7   5        5.61        3.04      1.22 o 
   4   7   5       12.76       17.78      1.75 o 
   5   7   5       38.52       38.11      2.35 o 
   6   7   5      103.90      106.76      3.64 o 
   7   7   5       29.93       28.21      2.65 o 
   8   7   5        1.41        1.30      1.92 o 
   9   7   5       18.74       18.61      2.64 o 
 -10   8   5        5.20        7.72      6.34 o 
  -9   8   5        0.01        0.41      1.89 o 
  -8   8   5        0.07        0.71      1.45 o 
  -7   8   5       10.81       10.03      1.62 o 
  -6   8   5      152.62      153.95      4.19 o 
  -5   8   5      167.75      147.32      4.00 o 
  -4   8   5        4.30        5.57      1.34 o 
  -3   8   5      125.08      117.08      3.57 o 
  -2   8   5       11.92       10.83      1.31 o 
  -1   8   5       28.56       24.21      1.52 o 
   0   8   5       10.59        8.70      0.90 o 
   1   8   5      332.76      328.56      5.01 o 
   2   8   5       49.46       43.79      2.00 o 
   3   8   5      151.21      154.85      4.08 o 
   4   8   5      129.51      119.24      3.65 o 
   5   8   5        1.36        1.69      1.45 o 
   6   8   5       49.08       54.69      3.29 o 
   7   8   5       36.84       33.44      2.90 o 
   8   8   5        1.62        2.08      1.93 o 
   9   8   5        2.19       -3.97      4.38 o 
  -9   9   5        4.14        5.82      1.90 o 
  -8   9   5        2.68        1.37      1.50 o 
  -7   9   5       15.53       12.92      1.77 o 
  -6   9   5       72.42       68.71      4.24 o 
  -5   9   5       63.80       53.88      2.66 o 
  -4   9   5        0.02       -1.17      1.17 o 
  -3   9   5       19.14       21.93      1.87 o 
  -2   9   5       30.33       37.72      2.07 o 
  -1   9   5        2.36        3.46      1.41 o 
   0   9   5        3.18        1.36      0.94 o 
   1   9   5        8.46        9.31      1.48 o 
   2   9   5        0.06       -0.46      1.24 o 
   3   9   5       23.02       17.19      1.80 o 
   4   9   5       11.95       14.55      1.75 o 
   5   9   5        0.21       -0.26      1.60 o 
   6   9   5        4.82        2.81      1.84 o 
   7   9   5        0.35        1.40      1.85 o 
   8   9   5        0.01        1.93      2.12 o 
  -9  10   5        4.11        1.40      2.25 o 
  -8  10   5       38.61       36.08      2.71 o 
  -7  10   5       12.32       12.01      1.93 o 
  -6  10   5       17.92       13.12      1.80 o 
  -5  10   5       85.18       82.61      3.80 o 
  -4  10   5       11.73        9.94      1.72 o 
  -3  10   5       42.55       32.96      3.14 o 
  -2  10   5        3.99        4.87      1.42 o 
  -1  10   5       15.44       24.40      2.16 o 
   0  10   5      110.62       98.94      3.04 o 
   1  10   5      612.76      563.84      9.38 o 
   2  10   5       73.21       77.18      3.56 o 
   3  10   5      258.76      254.94      6.62 o 
   4  10   5       23.43       29.08      2.54 o 
   5  10   5        0.00       -1.57      1.62 o 
   6  10   5        0.39       -1.69      1.69 o 
   7  10   5        0.20        3.33      2.17 o 
   8  10   5        1.76        4.00      2.68 o 
  -8  11   5        0.56        1.17      1.71 o 
  -7  11   5        8.03        3.72      1.70 o 
  -6  11   5        6.18        3.25      1.64 o 
  -5  11   5        0.29       -0.30      1.49 o 
  -4  11   5       29.36       24.29      2.13 o 
  -3  11   5       19.20       19.96      1.90 o 
  -2  11   5       39.60       37.34      2.73 o 
  -1  11   5      112.22      124.54      4.63 o 
   0  11   5       34.84       36.24      2.76 o 
   1  11   5       31.27       28.84      2.24 o 
   2  11   5       14.15       11.60      1.98 o 
   3  11   5       14.05       10.38      2.30 o 
   4  11   5       19.92       20.96      3.68 o 
   5  11   5       40.20       49.54      4.61 o 
   6  11   5        1.72        5.96      2.43 o 
   7  11   5        1.77        1.22      2.44 o 
  -8  12   5        0.23        1.47      2.34 o 
  -7  12   5        1.77        4.52      2.33 o 
  -6  12   5        2.89        5.22      1.85 o 
  -5  12   5        1.34        1.13      1.58 o 
  -4  12   5       17.53       17.07      2.08 o 
  -3  12   5        0.07        0.04      1.75 o 
  -2  12   5        0.22       -0.58      1.67 o 
  -1  12   5       28.66       26.43      2.59 o 
   0  12   5       20.65       21.25      3.13 o 
   1  12   5        1.77       -3.06      3.06 o 
   2  12   5        4.28        9.83      4.49 o 
   3  12   5       42.53       46.08      3.22 o 
   4  12   5        0.72        1.49      2.80 o 
   5  12   5        4.48        7.79      2.50 o 
   6  12   5       52.99       59.19      4.59 o 
  -7  13   5       18.93       17.64      2.89 o 
  -6  13   5       13.92       13.85      2.54 o 
  -5  13   5        2.06        1.01      1.94 o 
  -4  13   5        0.43        0.25      1.89 o 
  -3  13   5        1.77       -1.40      3.28 o 
  -2  13   5        0.78        0.94      4.10 o 
  -1  13   5        6.34        2.90      2.43 o 
   0  13   5        4.89        4.05      3.45 o 
   1  13   5        0.31       -1.64      3.32 o 
   2  13   5       15.37       14.66      3.90 o 
   3  13   5        5.06        3.12      4.21 o 
   4  13   5        0.62        2.71      2.08 o 
   5  13   5       14.98       17.29      4.23 o 
  -6  14   5        1.88        0.86      2.10 o 
  -5  14   5       13.12       20.12      3.75 o 
  -4  14   5        3.18        1.63      2.01 o 
  -3  14   5       26.57       27.63      3.10 o 
  -2  14   5       14.54        8.66      3.08 o 
  -1  14   5        0.25        0.90      4.63 o 
   0  14   5        8.43        0.22      3.62 o 
   1  14   5        1.27       -2.54      3.21 o 
   2  14   5       13.08       16.75      4.47 o 
   3  14   5       40.29       50.79      6.12 o 
   4  14   5       61.47       60.42      9.12 o 
  -4  15   5        1.13        1.25      2.29 o 
  -3  15   5       44.67       47.25      8.58 o 
  -2  15   5       85.10       91.06      7.62 o 
  -1  15   5        0.58        4.33      3.89 o 
   0  15   5        4.39        6.71      3.89 o 
   1  15   5        1.64       -1.54      3.63 o 
   2  15   5        0.01        1.17      3.79 o 
   3  15   5        1.42       -0.41      4.07 o 
  -2  16   5        0.44       -1.25      3.95 o 
  -1  16   5        4.08        2.91      3.99 o 
   0  16   5        7.59        5.50      5.99 o 
 -11   0   6        4.19        1.08      3.00 o 
 -10   0   6       37.89       29.30      2.67 o 
  -9   0   6       17.09       14.66      1.95 o 
  -8   0   6      121.98      113.49      3.95 o 
  -7   0   6       52.48       63.31      2.45 o 
  -6   0   6      262.12      281.58     10.95 o 
  -5   0   6     1116.11     1192.76     31.13 o 
  -3   0   6     1569.21     1487.12     30.42 o 
  -2   0   6     3803.20     3951.40     66.72 o 
  -1   0   6        1.19        0.54      0.56 o 
   0   0   6     1711.50     1812.96     31.03 o 
   1   0   6       93.40       82.92      2.17 o 
   2   0   6      614.79      628.92     13.17 o 
   3   0   6     1107.56     1139.64     20.28 o 
   4   0   6        0.68        0.78      1.12 o 
   5   0   6        0.31       -1.25      1.25 o 
   6   0   6      210.69      181.45      5.92 o 
   7   0   6       24.85       23.38      2.65 o 
   8   0   6       70.52       64.02      5.92 o 
   9   0   6       11.27        5.60      4.18 o 
  10   0   6        0.00       -2.49      2.49 o 
 -11   1   6        0.00       -1.57      1.57 o 
 -10   1   6        0.26       -1.57      2.19 o 
  -9   1   6        6.87        5.01      1.22 o 
  -8   1   6       59.74       56.75      2.08 o 
  -7   1   6       15.09       19.34      1.09 o 
  -6   1   6       20.79       18.87      1.60 o 
  -5   1   6        3.98        1.10      0.88 o 
  -4   1   6       40.66       39.43      2.19 o 
  -3   1   6     1176.50     1344.71     22.68 o 
  -2   1   6      261.35      263.29      3.37 o 
  -1   1   6      231.70      248.49      4.07 o 
   0   1   6     2129.45     1850.15     23.77 o 
   1   1   6      248.73      258.30      3.86 o 
   2   1   6      613.02      629.90      8.15 o 
   3   1   6      174.83      180.52      3.13 o 
   4   1   6        4.90        6.42      0.97 o 
   5   1   6      259.78      240.52      4.80 o 
   6   1   6      415.01      389.67      7.13 o 
   7   1   6        3.30        2.62      1.31 o 
   8   1   6        7.25        6.65      1.63 o 
   9   1   6        9.58       10.18      2.07 o 
  10   1   6        4.42        3.54      1.94 o 
 -11   2   6        0.54       -0.02      1.62 o 
 -10   2   6        1.18        1.92      1.44 o 
  -9   2   6        2.40        0.70      1.21 o 
  -8   2   6        3.94        1.11      1.23 o 
  -7   2   6       27.98       29.01      1.78 o 
  -6   2   6        2.45        0.29      0.63 o 
  -5   2   6       22.81       22.22      1.47 o 
  -4   2   6      509.70      542.32      8.76 o 
  -3   2   6      383.39      431.72      8.06 o 
  -2   2   6        3.81        7.34      0.53 o 
  -1   2   6      208.35      206.35      3.01 o 
   0   2   6     4139.88     4264.15     58.47 o 
   1   2   6       24.45       21.83      0.97 o 
   2   2   6     3195.90     3099.45     39.77 o 
   3   2   6        0.00        0.51      0.55 o 
   4   2   6      169.12      168.82      4.32 o 
   5   2   6       19.00       21.16      1.64 o 
   6   2   6      128.46      116.53      3.54 o 
   7   2   6        0.04       -0.60      1.34 o 
   8   2   6        3.19        2.60      1.59 o 
   9   2   6       45.10       48.69      3.03 o 
  10   2   6       10.79        8.59      2.92 o 
 -11   3   6        0.30        1.83      1.73 o 
 -10   3   6        6.39        4.94      1.60 o 
  -9   3   6       74.31       67.03      3.69 o 
  -8   3   6      118.39      110.55      3.35 o 
  -7   3   6       28.59       32.33      1.32 o 
  -6   3   6       84.34       87.29      3.00 o 
  -5   3   6      121.23      124.82      2.45 o 
  -4   3   6      255.59      248.32      4.46 o 
  -3   3   6     2008.34     2239.52     74.83 o 
  -2   3   6     3590.53     3878.98    129.10 o 
  -1   3   6        6.38        7.25      0.62 o 
   0   3   6       25.51       20.84      0.92 o 
   1   3   6     1348.68     1373.74     18.02 o 
   2   3   6     1236.59     1291.96     17.09 o 
   3   3   6       21.51       21.31      1.08 o 
   4   3   6      309.85      298.06      6.58 o 
   5   3   6        6.40        6.67      1.28 o 
   6   3   6       68.07       68.47      2.90 o 
   7   3   6       12.73       16.79      2.34 o 
   8   3   6        0.04       -1.47      1.50 o 
   9   3   6        7.78        6.23      1.97 o 
  10   3   6        1.04       -2.38      2.38 o 
 -11   4   6        0.36       -0.33      1.69 o 
 -10   4   6       15.43       15.39      1.99 o 
  -9   4   6        0.03        0.57      1.37 o 
  -8   4   6       13.73       13.09      1.56 o 
  -7   4   6       52.63       43.63      2.14 o 
  -6   4   6       25.32       31.91      1.41 o 
  -5   4   6      135.21      148.36      2.99 o 
  -4   4   6       33.23       44.52      1.25 o 
  -3   4   6      348.69      430.34     18.03 o 
  -2   4   6       96.31      101.43      2.15 o 
  -1   4   6      968.75     1059.63     16.21 o 
   0   4   6     1661.96     1701.05     20.62 o 
   1   4   6      185.46      191.74      3.21 o 
   2   4   6       25.58       26.49      1.15 o 
   3   4   6        7.86        9.88      0.90 o 
   4   4   6      121.16      131.70      3.53 o 
   5   4   6      110.02       88.76      3.05 o 
   6   4   6        2.43        2.53      1.89 o 
   7   4   6       79.17       86.54      3.88 o 
   8   4   6       85.65       87.39      3.68 o 
   9   4   6       26.56       28.48      2.65 o 
 -11   5   6        8.96       13.26      2.55 o 
 -10   5   6        9.16       15.96      2.08 o 
  -9   5   6       18.50       22.40      2.03 o 
  -8   5   6        5.84        4.47      1.37 o 
  -7   5   6       68.03       66.00      2.79 o 
  -6   5   6       10.57        9.50      1.49 o 
  -5   5   6      261.68      266.76      5.65 o 
  -4   5   6      200.39      203.93      5.48 o 
  -3   5   6      327.75      344.23      6.21 o 
  -2   5   6       96.65       93.05      2.70 o 
  -1   5   6       10.71       17.13      0.83 o 
   0   5   6       60.83       68.70      1.68 o 
   1   5   6       30.49       26.71      1.16 o 
   2   5   6        2.26        1.71      0.79 o 
   3   5   6      596.69      640.79     10.00 o 
   4   5   6      354.46      356.75      6.98 o 
   5   5   6       48.99       38.46      2.26 o 
   6   5   6        0.08       -1.25      1.25 o 
   7   5   6        1.59        1.29      1.52 o 
   8   5   6       21.75       22.01      2.29 o 
   9   5   6        1.02        0.35      2.03 o 
 -10   6   6        8.02       11.45      2.01 o 
  -9   6   6        9.23        7.83      2.95 o 
  -8   6   6       38.78       38.53      2.41 o 
  -7   6   6       31.24       31.17      2.15 o 
  -6   6   6      133.40      138.75      5.46 o 
  -5   6   6      123.83      115.64      6.92 o 
  -4   6   6        3.44        1.17      0.72 o 
  -3   6   6       27.13       24.20      1.79 o 
  -2   6   6      283.31      319.83      4.86 o 
  -1   6   6       43.53       54.66      1.92 o 
   0   6   6        7.67       11.68      0.87 o 
   1   6   6        6.54        4.08      0.71 o 
   2   6   6       12.20       18.08      1.16 o 
   3   6   6        4.84        6.49      1.23 o 
   4   6   6      648.44      599.22     10.74 o 
   5   6   6      342.80      337.41      6.98 o 
   6   6   6       21.53       25.97      2.55 o 
   7   6   6      100.04      101.54      3.89 o 
   8   6   6        0.13       -1.12      1.81 o 
   9   6   6        1.30        1.38      2.09 o 
 -10   7   6       26.46       32.27      2.73 o 
  -9   7   6        2.37        4.39      1.69 o 
  -8   7   6        2.53        2.05      1.45 o 
  -7   7   6       41.75       36.87      2.65 o 
  -6   7   6       57.25       42.19      2.25 o 
  -5   7   6       65.83       66.41      2.56 o 
  -4   7   6      142.39      139.92      5.67 o 
  -3   7   6       51.17       45.96      2.11 o 
  -2   7   6       10.06       10.96      0.89 o 
  -1   7   6      161.71      174.97      2.83 o 
   0   7   6       64.82       73.73      1.97 o 
   1   7   6      199.97      215.96      3.59 o 
   2   7   6       72.30       80.71      2.48 o 
   3   7   6      162.25      170.04      4.25 o 
   4   7   6      190.47      203.51      4.89 o 
   5   7   6       12.50       12.75      1.93 o 
   6   7   6       23.50       25.82      2.22 o 
   7   7   6        0.24       -1.63      1.63 o 
   8   7   6        1.19        2.14      1.90 o 
   9   7   6        1.66       -0.28      2.40 o 
 -10   8   6       33.07       39.90      4.14 o 
  -9   8   6        2.87        3.61      1.65 o 
  -8   8   6        0.24        0.55      1.36 o 
  -7   8   6        6.08        7.08      1.55 o 
  -6   8   6        5.24        3.08      1.35 o 
  -5   8   6      151.26      161.88      4.19 o 
  -4   8   6       70.42       81.34      2.93 o 
  -3   8   6       68.22       53.46      2.40 o 
  -2   8   6       56.82       45.71      2.23 o 
  -1   8   6      429.40      394.09      5.76 o 
   0   8   6       10.95       11.27      1.05 o 
   1   8   6      141.28      138.82      3.10 o 
   2   8   6       29.37       29.39      1.73 o 
   3   8   6      166.85      151.57      4.08 o 
   4   8   6       80.59       89.90      3.26 o 
   5   8   6       17.70       11.84      1.99 o 
   6   8   6        1.81       -0.63      1.78 o 
   7   8   6        0.57        1.35      1.88 o 
   8   8   6        0.17       -0.90      2.04 o 
  -9   9   6        5.87        8.27      1.84 o 
  -8   9   6        0.11       -2.21      2.21 o 
  -7   9   6       38.17       36.57      2.45 o 
  -6   9   6       32.72       32.56      2.29 o 
  -5   9   6      209.89      205.98      5.09 o 
  -4   9   6        0.05        0.74      1.22 o 
  -3   9   6       25.93       28.17      2.01 o 
  -2   9   6      774.82      763.19     12.26 o 
  -1   9   6      664.22      669.34     12.01 o 
   0   9   6       39.64       35.48      1.63 o 
   1   9   6     1297.89     1291.66     19.19 o 
   2   9   6       11.78       14.79      1.95 o 
   3   9   6       14.32       13.92      1.72 o 
   4   9   6        3.39        1.10      1.45 o 
   5   9   6        8.88        9.13      1.91 o 
   6   9   6       12.81       14.13      2.31 o 
   7   9   6        8.73        5.67      2.35 o 
   8   9   6       11.57       20.09      2.77 o 
  -9  10   6        0.92        2.09      1.74 o 
  -8  10   6       11.30       10.78      1.98 o 
  -7  10   6        0.07       -0.57      1.43 o 
  -6  10   6       38.82       49.14      2.80 o 
  -5  10   6      203.02      195.80      5.09 o 
  -4  10   6      493.61      478.05      9.29 o 
  -3  10   6        1.46        0.04      1.22 o 
  -2  10   6      329.21      314.02      7.32 o 
  -1  10   6      280.75      249.56      5.77 o 
   0  10   6       44.49       31.66      2.60 o 
   1  10   6      184.95      161.85      5.41 o 
   2  10   6       79.73       85.24      3.60 o 
   3  10   6      103.44       99.14      5.04 o 
   4  10   6       65.61       67.28      5.11 o 
   5  10   6       11.30       10.51      2.47 o 
   6  10   6        0.64       -0.95      1.81 o 
   7  10   6        5.49        5.38      2.55 o 
  -8  11   6        3.31        4.17      1.80 o 
  -7  11   6       15.15       20.96      2.21 o 
  -6  11   6       49.41       55.52      3.04 o 
  -5  11   6       22.03       20.04      2.03 o 
  -4  11   6        1.68        1.61      1.45 o 
  -3  11   6       48.08       40.28      2.35 o 
  -2  11   6       74.18       78.88      4.21 o 
  -1  11   6        6.80        5.69      1.90 o 
   0  11   6       92.81       96.02      4.09 o 
   1  11   6       39.87       32.97      4.83 o 
   2  11   6       25.02       30.22      2.54 o 
   3  11   6      165.64      172.43      6.35 o 
   4  11   6       31.74       38.26      3.81 o 
   5  11   6        6.12        8.07      2.43 o 
   6  11   6        2.91        5.21      2.87 o 
   7  11   6        4.13        3.49      2.63 o 
  -8  12   6        0.11       -1.73      2.17 o 
  -7  12   6        9.18        9.71      2.78 o 
  -6  12   6       12.41       16.61      2.21 o 
  -5  12   6        0.16        2.01      1.59 o 
  -4  12   6        3.85        1.31      1.49 o 
  -3  12   6        0.54       -0.76      1.51 o 
  -2  12   6        0.22        2.03      1.69 o 
  -1  12   6       10.73       16.43      3.46 o 
   0  12   6       46.53       44.81      3.93 o 
   1  12   6        3.56        5.86      3.67 o 
   2  12   6        2.27       10.47      4.68 o 
   3  12   6        2.62        2.45      1.83 o 
   4  12   6       16.39       22.11      3.06 o 
   5  12   6       28.11       26.87      3.71 o 
   6  12   6        5.49        9.32      2.79 o 
  -7  13   6        1.25       -1.31      2.16 o 
  -6  13   6        1.87        3.81      2.66 o 
  -5  13   6        6.72        9.22      2.29 o 
  -4  13   6        0.00       -1.40      1.86 o 
  -3  13   6        0.14       -2.17      2.17 o 
  -2  13   6       13.28        8.64      2.90 o 
  -1  13   6        6.23        4.00      2.63 o 
   0  13   6        1.97       -1.12      3.16 o 
   1  13   6        0.17       -2.72      3.02 o 
   2  13   6        1.19        0.13      3.31 o 
   3  13   6        6.59        6.85      4.83 o 
   4  13   6       25.61       24.69      4.29 o 
   5  13   6       14.33       18.24      3.16 o 
  -6  14   6        6.84        7.20      2.43 o 
  -5  14   6        0.25        0.66      2.07 o 
  -4  14   6        9.00        6.62      2.87 o 
  -3  14   6        7.35        6.08      2.48 o 
  -2  14   6        0.09        3.05      2.81 o 
  -1  14   6        3.40        5.55      3.68 o 
   0  14   6        8.73        5.94      3.89 o 
   1  14   6       17.41       13.86      9.55 o 
   2  14   6        1.49       -0.96      6.44 o 
   3  14   6        0.22        3.13      4.02 o 
   4  14   6        2.34       -4.44      4.44 o 
  -4  15   6       10.94        7.46      2.57 o 
  -3  15   6        1.74       -1.35      3.70 o 
  -2  15   6        7.99        7.66      4.35 o 
  -1  15   6        0.05       -3.68      3.68 o 
   0  15   6        0.06       -3.46      3.46 o 
   1  15   6       10.16       19.31      4.92 o 
   2  15   6        1.36       -0.89      3.65 o 
   3  15   6        9.11       21.74      5.08 o 
  -1  16   6        0.05       -0.70      6.32 o 
   0  16   6        4.82       -1.56      3.92 o 
 -11   1   7        0.87       -0.34      1.77 o 
 -10   1   7        0.45        0.89      1.62 o 
  -9   1   7      124.02      128.35      3.34 o 
  -8   1   7       26.81       26.89      1.43 o 
  -7   1   7        4.73        6.54      0.79 o 
  -6   1   7       20.02       26.70      1.78 o 
  -5   1   7      221.40      200.50      5.37 o 
  -4   1   7     1985.94     2066.75     35.80 o 
  -3   1   7       26.11       27.94      0.94 o 
  -2   1   7      208.43      209.22      3.22 o 
  -1   1   7      152.29       98.64      1.87 o 
   0   1   7        4.90        1.44      0.46 o 
   1   1   7      923.26      968.18     12.91 o 
   2   1   7       38.70       26.56      1.05 o 
   3   1   7      321.95      376.97      5.69 o 
   4   1   7        2.38        1.28      0.98 o 
   5   1   7        0.04       -0.56      1.01 o 
   6   1   7        7.08        5.30      1.35 o 
   7   1   7       13.70       14.33      1.70 o 
   8   1   7        4.95        3.83      2.08 o 
   9   1   7        2.77        1.01      1.78 o 
  10   1   7        0.01        0.66      2.73 o 
 -11   2   7        5.73        6.81      1.81 o 
 -10   2   7        4.33        4.39      2.14 o 
  -9   2   7      103.60      114.31      3.45 o 
  -8   2   7        0.01       -0.30      0.83 o 
  -7   2   7       57.75       62.37      2.46 o 
  -6   2   7       22.67       16.64      1.00 o 
  -5   2   7       60.28       31.30      1.65 o 
  -4   2   7       17.52       21.42      0.80 o 
  -3   2   7     2597.89     2820.66     72.68 o 
  -1   2   7       42.14       36.59      0.88 o 
   0   2   7     1445.82     1399.49     19.62 o 
   1   2   7       92.44       80.04      1.76 o 
   2   2   7     2031.47     1992.86     25.92 o 
   3   2   7      138.35      156.74      2.94 o 
   4   2   7      180.10      212.56      5.18 o 
   5   2   7       12.79       10.92      1.46 o 
   6   2   7      241.22      235.44      5.51 o 
   7   2   7        4.03        8.88      1.88 o 
   8   2   7        5.61        2.50      1.65 o 
   9   2   7        6.07       10.31      2.11 o 
 -11   3   7        2.35        4.24      1.78 o 
 -10   3   7        6.56        4.80      1.54 o 
  -9   3   7        4.62        6.15      1.39 o 
  -8   3   7       99.87      101.45      3.10 o 
  -7   3   7       25.65       31.56      2.06 o 
  -6   3   7       14.30        8.55      0.81 o 
  -5   3   7        1.04        6.58      2.64 o 
  -4   3   7      740.59      812.88     10.98 o 
  -3   3   7     1673.20     1808.05     41.02 o 
  -2   3   7       85.20       90.18      3.75 o 
  -1   3   7      520.82      510.26      6.99 o 
   0   3   7       31.35       34.80      1.13 o 
   1   3   7      270.63      266.21      4.14 o 
   2   3   7      880.90      853.20     11.64 o 
   3   3   7      328.77      324.27      5.08 o 
   4   3   7      100.74      106.94      3.14 o 
   5   3   7       50.51       42.52      2.24 o 
   6   3   7      216.37      220.24      5.29 o 
   7   3   7       11.86        8.25      1.69 o 
   8   3   7       52.84       56.73      3.15 o 
   9   3   7        1.56        3.45      1.87 o 
 -11   4   7       11.89       14.29      2.76 o 
 -10   4   7        4.05        4.69      1.61 o 
  -9   4   7       55.11       59.44      2.77 o 
  -8   4   7        6.21        5.61      1.65 o 
  -7   4   7      253.26      246.06      5.50 o 
  -6   4   7        0.19        0.10      0.67 o 
  -5   4   7      508.40      559.99      7.90 o 
  -4   4   7     1012.03     1131.70     30.63 o 
  -3   4   7      152.19      195.54      5.34 o 
  -2   4   7     2466.37     2612.49     71.50 o 
  -1   4   7        0.03        0.89      0.46 o 
   0   4   7      996.59     1123.08     13.87 o 
   1   4   7      510.36      562.67      7.94 o 
   2   4   7     1159.09     1317.28     17.56 o 
   3   4   7      154.87      130.92      3.02 o 
   4   4   7        0.01        1.10      1.11 o 
   5   4   7       13.63       16.39      1.74 o 
   6   4   7       92.88      103.58      3.55 o 
   7   4   7       96.23      103.95      3.69 o 
   8   4   7       31.72       27.89      2.49 o 
   9   4   7        8.49        8.94      2.15 o 
 -11   5   7        7.63        6.47      2.30 o 
 -10   5   7        0.04       -1.44      1.44 o 
  -9   5   7        2.56        2.24      1.39 o 
  -8   5   7       31.55       25.50      1.91 o 
  -7   5   7       93.82       88.53      3.07 o 
  -6   5   7        2.49        0.47      1.01 o 
  -5   5   7       95.79       80.87      2.36 o 
  -4   5   7     2029.60     2304.01     66.59 o 
  -3   5   7       13.02       10.84      1.47 o 
  -2   5   7     2631.56     3027.32     55.61 o 
  -1   5   7     2251.82     2383.30     29.08 o 
   0   5   7       21.84       13.39      0.80 o 
   1   5   7      130.50      120.62      2.46 o 
   2   5   7      157.20      160.22      3.07 o 
   3   5   7       11.53       12.36      1.20 o 
   4   5   7        0.79        2.43      1.22 o 
   5   5   7      129.98      110.90      3.73 o 
   6   5   7       14.27       14.21      1.84 o 
   7   5   7       65.41       41.95      2.73 o 
   8   5   7        0.02        0.90      1.68 o 
   9   5   7        9.04       13.00      2.47 o 
 -11   6   7        8.74       13.98      3.81 o 
 -10   6   7        3.19        3.27      1.69 o 
  -9   6   7       10.41        9.20      2.27 o 
  -8   6   7        2.84        5.97      1.47 o 
  -7   6   7      278.68      263.21      5.69 o 
  -6   6   7      360.50      291.41      5.95 o 
  -5   6   7      140.40      160.63      7.72 o 
  -4   6   7        1.12        0.68      0.39 o 
  -3   6   7      148.78      154.75      4.78 o 
  -2   6   7      199.61      220.91      4.07 o 
  -1   6   7      117.06      131.07      2.40 o 
   0   6   7      129.83      146.72      2.82 o 
   1   6   7        6.64        5.84      0.84 o 
   2   6   7        0.63       -0.08      0.74 o 
   3   6   7       62.59       49.16      2.32 o 
   4   6   7        3.45        6.26      1.40 o 
   5   6   7       23.27       34.34      2.29 o 
   6   6   7       18.30       22.75      2.09 o 
   7   6   7        3.40        1.08      1.58 o 
   8   6   7        5.85        5.64      2.10 o 
   9   6   7        5.40        4.03      2.22 o 
 -10   7   7        0.11        2.08      2.03 o 
  -9   7   7        0.13       -1.32      1.32 o 
  -8   7   7        8.72        6.73      1.94 o 
  -7   7   7       67.76       60.76      2.71 o 
  -6   7   7      371.01      357.49      7.17 o 
  -5   7   7      311.77      304.42      6.16 o 
  -4   7   7        3.97        3.24      0.85 o 
  -3   7   7       31.21       35.44      1.90 o 
  -2   7   7      127.07      148.70      3.26 o 
  -1   7   7        5.74        3.52      0.93 o 
   0   7   7      163.08      176.62      3.31 o 
   1   7   7       48.65       53.60      1.84 o 
   2   7   7      321.89      339.01      6.05 o 
   3   7   7      642.45      610.22     10.93 o 
   4   7   7        0.61       -1.16      1.16 o 
   5   7   7       27.30       22.74      2.07 o 
   6   7   7        0.01        0.67      1.51 o 
   7   7   7       25.77       21.26      2.58 o 
   8   7   7        8.43        3.95      2.08 o 
 -10   8   7        0.57        0.41      1.74 o 
  -9   8   7        3.33        2.28      1.60 o 
  -8   8   7        2.02        2.74      1.43 o 
  -7   8   7      161.02      168.16      6.66 o 
  -6   8   7      172.02      175.11      4.50 o 
  -5   8   7       70.39       70.20      2.80 o 
  -4   8   7      355.06      366.67      7.27 o 
  -3   8   7      654.68      647.13     11.37 o 
  -2   8   7      433.38      452.42      8.51 o 
  -1   8   7       31.21       42.67      1.67 o 
   0   8   7       82.10       85.58      2.37 o 
   1   8   7        0.02       -0.28      0.88 o 
   2   8   7       92.43      105.04      3.32 o 
   3   8   7      119.80      118.40      3.66 o 
   4   8   7       55.07       49.01      2.62 o 
   5   8   7       17.45       13.01      1.86 o 
   6   8   7        0.28        0.60      1.72 o 
   7   8   7       12.63       16.78      2.50 o 
   8   8   7        6.44        9.57      2.44 o 
  -9   9   7        3.11        2.76      1.82 o 
  -8   9   7        5.56        4.32      1.58 o 
  -7   9   7       29.10       30.74      2.27 o 
  -6   9   7       79.60       86.63      3.28 o 
  -5   9   7        0.22        1.60      1.37 o 
  -4   9   7        4.07        1.99      1.30 o 
  -3   9   7      141.13      144.79      4.28 o 
  -2   9   7      249.88      258.64      5.79 o 
  -1   9   7       32.81       37.91      2.27 o 
   0   9   7        0.53        1.10      1.04 o 
   1   9   7        6.60        7.11      1.35 o 
   2   9   7        9.74        6.16      1.69 o 
   3   9   7      259.12      252.74      5.82 o 
   4   9   7        0.90       -0.72      1.36 o 
   5   9   7        5.20        2.77      1.73 o 
   6   9   7       17.60       16.42      2.53 o 
   7   9   7        0.48       -0.83      2.58 o 
   8   9   7        3.06        2.95      2.24 o 
  -9  10   7        8.80        9.70      1.99 o 
  -8  10   7       48.66       49.36      2.96 o 
  -7  10   7       28.01       28.03      2.32 o 
  -6  10   7       43.12       38.79      2.54 o 
  -5  10   7        0.40        1.54      1.48 o 
  -4  10   7       52.99       52.38      2.76 o 
  -3  10   7        0.26       -0.35      1.26 o 
  -2  10   7       18.26       19.34      1.93 o 
  -1  10   7      259.82      211.30      5.26 o 
   0  10   7        5.84        3.98      1.78 o 
   1  10   7       21.96       20.07      2.13 o 
   2  10   7       53.21       48.18      2.93 o 
   3  10   7       22.08       29.34      2.52 o 
   4  10   7       33.85       30.28      3.09 o 
   5  10   7       22.38       22.71      2.94 o 
   6  10   7        1.30        1.10      3.49 o 
   7  10   7       25.83       26.51      3.50 o 
  -8  11   7        8.56        6.62      2.15 o 
  -7  11   7        3.29        4.23      1.71 o 
  -6  11   7        0.11        0.07      1.52 o 
  -5  11   7        1.84        1.45      1.47 o 
  -4  11   7       11.73        7.97      1.70 o 
  -3  11   7        0.53       -0.68      1.28 o 
  -2  11   7       26.50       27.80      2.26 o 
  -1  11   7      188.30      178.57      5.61 o 
   0  11   7       15.39       15.29      2.27 o 
   1  11   7      100.20       73.03      5.48 o 
   2  11   7       43.62       47.16      3.07 o 
   3  11   7       34.79       38.09      3.36 o 
   4  11   7       19.85       21.44      2.90 o 
   5  11   7        6.22       11.25      2.82 o 
   6  11   7       19.03       24.82      3.49 o 
   7  11   7        0.54       -0.89      2.38 o 
  -8  12   7        2.58        0.68      2.19 o 
  -7  12   7       21.30       23.66      2.45 o 
  -6  12   7       14.23       19.45      3.45 o 
  -5  12   7       12.12       13.82      2.12 o 
  -4  12   7        6.19        5.62      1.72 o 
  -3  12   7        7.62        5.45      2.01 o 
  -2  12   7        3.32        3.07      1.91 o 
  -1  12   7       47.68       39.40      3.02 o 
   0  12   7       18.52       15.02      2.85 o 
   1  12   7        8.27        5.21      2.68 o 
   2  12   7        0.11       -2.62      3.62 o 
   3  12   7       18.24       20.28      3.63 o 
   4  12   7       40.15       43.22      3.84 o 
   5  12   7       35.56       39.38      3.87 o 
   6  12   7        3.15        5.03      2.72 o 
  -7  13   7        2.01       -0.84      2.18 o 
  -6  13   7        8.33        4.12      1.93 o 
  -5  13   7        1.89        0.16      1.98 o 
  -4  13   7        7.79        9.52      2.15 o 
  -3  13   7        0.02       -0.76      2.20 o 
  -2  13   7        5.83        6.06      2.09 o 
  -1  13   7        0.65       -2.40      2.40 o 
   0  13   7       19.35       24.99      3.48 o 
   1  13   7       25.00       21.28      4.36 o 
   2  13   7        9.24        9.53      3.87 o 
   3  13   7        5.33        3.46      4.41 o 
   4  13   7       10.06        8.06      4.95 o 
   5  13   7       27.36       30.43     13.22 o 
  -6  14   7        1.24       -1.45      2.05 o 
  -5  14   7        7.62        4.32      2.20 o 
  -4  14   7        6.64        9.16      2.62 o 
  -3  14   7        8.76        6.91      2.37 o 
  -2  14   7       16.61       21.65      3.49 o 
  -1  14   7        1.58       -1.89      8.45 o 
   0  14   7        0.51       -1.57      4.37 o 
   1  14   7       10.68        8.88      4.05 o 
   2  14   7       16.32       14.99      4.66 o 
   3  14   7        3.54        0.23      3.79 o 
   4  14   7        0.49       -2.55      4.72 o 
  -4  15   7       10.08       12.26      3.15 o 
  -3  15   7        7.34       12.03      3.49 o 
  -2  15   7       13.32       13.16      4.45 o 
  -1  15   7       32.03       31.62      5.24 o 
   0  15   7        3.02       -4.41      4.50 o 
   1  15   7        0.30       -3.60      3.60 o 
   2  15   7        0.29       -0.92      3.79 o 
 -11   0   8       26.63       23.38      3.57 o 
 -10   0   8       34.62       37.94      3.60 o 
  -9   0   8       62.04       54.81      2.80 o 
  -8   0   8      287.02      264.18      9.44 o 
  -7   0   8      684.31      737.60     20.73 o 
  -6   0   8     1279.17     1288.27     33.79 o 
  -5   0   8     7003.58     7513.85    186.53 o 
  -3   0   8     7152.02     7556.15    150.98 o 
  -2   0   8      415.08      411.82     10.45 o 
  -1   0   8        2.33        4.29      0.76 o 
   0   0   8     1595.19     1512.12     26.15 o 
   1   0   8     5642.25     5862.11     99.55 o 
   2   0   8     5626.48     5684.08     96.68 o 
   3   0   8      615.29      694.17     12.99 o 
   4   0   8      225.24      231.79      6.51 o 
   5   0   8       68.92       49.91      3.18 o 
   6   0   8      236.81      202.44      6.53 o 
   7   0   8       13.72       19.37      2.69 o 
   8   0   8        0.06       -1.59      2.05 o 
   9   0   8        7.37        1.87      2.46 o 
 -11   1   8       27.51       24.72      2.40 o 
 -10   1   8        1.02        1.28      1.27 o 
  -9   1   8       62.12       61.59      2.39 o 
  -8   1   8        0.34       -0.26      0.99 o 
  -7   1   8      136.13      122.63      4.58 o 
  -6   1   8        7.35        9.63      1.55 o 
  -5   1   8       84.56      101.76      5.64 o 
  -4   1   8       50.68       82.37      2.43 o 
  -3   1   8       62.98      107.53      2.33 o 
  -2   1   8        2.87        3.35      0.48 o 
  -1   1   8      111.31       99.82      1.86 o 
   0   1   8      376.38      384.96      5.45 o 
   1   1   8      123.32      136.10      2.44 o 
   2   1   8      690.04      621.44      8.19 o 
   3   1   8      406.18      433.15      6.09 o 
   4   1   8       21.99       17.68      1.49 o 
   5   1   8        2.78        5.95      1.27 o 
   6   1   8      432.22      432.83      7.92 o 
   7   1   8       31.86       37.85      2.35 o 
   8   1   8        5.84       10.70      2.63 o 
   9   1   8       23.43       24.59      2.58 o 
 -11   2   8        5.60        5.25      1.68 o 
 -10   2   8        0.04       -0.17      1.29 o 
  -9   2   8       11.22       13.60      1.43 o 
  -8   2   8       19.35       20.40      1.90 o 
  -7   2   8      144.63      143.08      3.79 o 
  -6   2   8      115.33      129.52      2.79 o 
  -5   2   8       10.56        3.44      0.83 o 
  -4   2   8       94.32      107.83      2.25 o 
  -3   2   8       12.59       17.26      0.67 o 
  -2   2   8     2108.97     2260.35     34.47 o 
  -1   2   8       12.61        5.96      0.49 o 
   0   2   8      401.95      377.87      5.79 o 
   1   2   8      539.50      601.97      8.35 o 
   2   2   8      433.29      536.01      7.64 o 
   3   2   8        1.29        3.20      0.76 o 
   4   2   8      104.48      100.54      3.43 o 
   5   2   8      110.84       99.32      3.28 o 
   6   2   8       42.11       48.90      2.69 o 
   7   2   8        6.03        3.16      1.61 o 
   8   2   8       20.01       22.61      2.89 o 
   9   2   8        4.57        4.79      2.44 o 
 -11   3   8        4.46        3.07      1.67 o 
 -10   3   8        0.48        0.62      1.43 o 
  -9   3   8       47.35       48.28      2.37 o 
  -8   3   8      173.17      164.57      5.27 o 
  -7   3   8       45.98       44.18      2.54 o 
  -6   3   8        0.18        0.05      0.64 o 
  -5   3   8      118.69      123.94      2.35 o 
  -4   3   8      903.68     1084.97     20.37 o 
  -3   3   8      622.75      715.52     16.36 o 
  -2   3   8      130.74      147.12      2.85 o 
  -1   3   8      588.74      538.43      6.89 o 
   0   3   8     1204.54     1265.00     16.65 o 
   1   3   8      233.58      254.26      4.05 o 
   2   3   8      237.18      226.97      3.81 o 
   3   3   8        8.32        3.83      0.81 o 
   4   3   8       29.34       28.79      1.96 o 
   5   3   8      131.43      143.21      4.01 o 
   6   3   8      279.66      305.75      6.69 o 
   7   3   8       24.51       25.52      2.26 o 
   8   3   8       50.98       54.72      3.73 o 
   9   3   8       17.19       25.08      2.63 o 
 -11   4   8        1.24        2.68      1.73 o 
 -10   4   8        2.38        2.49      1.50 o 
  -9   4   8      107.35      101.10      3.39 o 
  -8   4   8      377.53      375.30      7.87 o 
  -7   4   8       67.15       66.38      2.43 o 
  -6   4   8       93.52       98.70      2.63 o 
  -5   4   8      326.37      329.72      6.00 o 
  -4   4   8      182.90      200.13      6.80 o 
  -3   4   8       12.94       11.69      0.81 o 
  -2   4   8      406.96      426.85      6.38 o 
  -1   4   8       30.74       26.75      0.97 o 
   0   4   8      222.48      272.25      4.23 o 
   1   4   8      184.19      188.23      3.28 o 
   2   4   8        3.56        1.58      0.71 o 
   3   4   8       82.67       97.33      2.64 o 
   4   4   8       10.71       17.59      1.71 o 
   5   4   8      355.88      346.83      7.13 o 
   6   4   8       61.35       56.92      2.88 o 
   7   4   8        2.07        2.20      1.60 o 
   8   4   8        9.37        9.65      2.00 o 
   9   4   8        1.07       -1.80      1.80 o 
 -11   5   8        1.62       -0.77      1.68 o 
 -10   5   8        2.72        0.41      1.48 o 
  -9   5   8       35.03       33.86      2.29 o 
  -8   5   8        0.08        0.05      1.20 o 
  -7   5   8       30.72       35.36      1.87 o 
  -6   5   8       18.24       15.42      1.33 o 
  -5   5   8      310.79      291.67      5.54 o 
  -4   5   8      145.82      179.00      7.19 o 
  -3   5   8       82.31       32.99      2.42 o 
  -2   5   8       54.21       53.47      3.47 o 
  -1   5   8        2.20        3.78      0.61 o 
   0   5   8      110.58      108.17      2.11 o 
   1   5   8       52.14       62.86      1.79 o 
   2   5   8       14.06       11.23      1.02 o 
   3   5   8       62.37       54.76      3.08 o 
   4   5   8      175.09      166.05      4.27 o 
   5   5   8       31.01       38.41      2.35 o 
   6   5   8        0.77        2.17      1.51 o 
   7   5   8       10.06       14.98      2.02 o 
   8   5   8        9.66        9.18      3.19 o 
   9   5   8        1.58        4.60      2.24 o 
 -11   6   8        7.04        9.70      3.13 o 
 -10   6   8       38.51       40.02      2.56 o 
  -9   6   8       18.77       24.91      1.99 o 
  -8   6   8       17.01       13.65      2.20 o 
  -7   6   8       39.27       31.30      1.91 o 
  -6   6   8       40.14       47.60      2.46 o 
  -5   6   8      113.16      100.46      4.84 o 
  -3   6   8      356.63      402.41      8.39 o 
  -2   6   8      221.15      253.77      5.04 o 
  -1   6   8        1.69        1.43      0.61 o 
   0   6   8      149.86      115.19      2.27 o 
   1   6   8       53.69       52.20      1.70 o 
   2   6   8        5.16        4.56      1.04 o 
   3   6   8       28.89       20.88      1.74 o 
   4   6   8       18.72       29.00      2.04 o 
   5   6   8      177.29      152.30      4.34 o 
   6   6   8        0.01       -1.33      1.33 o 
   7   6   8        8.11        9.40      1.90 o 
   8   6   8       17.25       14.92      2.51 o 
   9   6   8        0.51       -0.16      2.54 o 
 -10   7   8        0.49        0.80      1.54 o 
  -9   7   8        0.00       -1.45      1.45 o 
  -8   7   8        1.44        1.86      1.33 o 
  -7   7   8        0.38       -0.32      1.19 o 
  -6   7   8       14.39        8.77      1.42 o 
  -5   7   8        1.75        1.84      1.48 o 
  -4   7   8        3.36        3.73      1.41 o 
  -3   7   8       82.28       63.62      2.56 o 
  -2   7   8       23.05       21.90      1.60 o 
  -1   7   8      148.17      143.81      2.93 o 
   0   7   8      140.84      151.79      2.84 o 
   1   7   8        5.30        4.98      0.99 o 
   2   7   8        5.00        3.57      1.09 o 
   3   7   8        7.12        4.08      1.36 o 
   4   7   8      157.86      136.54      4.04 o 
   5   7   8      129.32      106.61      3.74 o 
   6   7   8        2.18        0.63      1.65 o 
   7   7   8        0.40       -0.94      1.77 o 
   8   7   8        0.95        1.55      2.06 o 
 -10   8   8        2.78        1.36      1.62 o 
  -9   8   8        5.74        5.16      1.65 o 
  -8   8   8        2.38        2.06      1.36 o 
  -7   8   8       37.91       39.68      2.40 o 
  -6   8   8      142.47      138.78      4.19 o 
  -5   8   8        0.92        3.15      1.27 o 
  -4   8   8       20.27       27.66      2.39 o 
  -3   8   8      215.49      221.68      5.03 o 
  -2   8   8       92.54       88.63      3.09 o 
  -1   8   8      188.70      167.97      3.38 o 
   0   8   8       31.77       34.94      1.55 o 
   1   8   8      285.16      286.01      5.95 o 
   2   8   8       11.01        8.55      1.49 o 
   3   8   8      136.86      123.86      3.73 o 
   4   8   8        0.66       -0.14      1.95 o 
   5   8   8        0.86       -0.44      1.73 o 
   6   8   8        9.44       13.97      2.25 o 
   7   8   8        1.23        4.90      2.18 o 
   8   8   8        4.18        9.35      2.96 o 
  -9   9   8       26.97       22.41      3.17 o 
  -8   9   8      100.71       98.18      3.75 o 
  -7   9   8       72.46       70.86      3.75 o 
  -6   9   8       38.05       41.39      2.45 o 
  -5   9   8        9.97       11.88      1.61 o 
  -4   9   8       85.98       79.46      3.06 o 
  -3   9   8       36.88       33.55      2.66 o 
  -2   9   8       45.24       45.76      2.46 o 
  -1   9   8        9.53       10.36      2.13 o 
   0   9   8       93.74       68.71      2.57 o 
   1   9   8      498.39      485.97      9.12 o 
   2   9   8       58.42       74.92      3.42 o 
   3   9   8        6.01       11.97      1.94 o 
   4   9   8       25.00       29.10      2.56 o 
   5   9   8       27.77       21.46      2.50 o 
   6   9   8        0.01       -1.27      1.82 o 
   7   9   8        0.33        1.30      2.39 o 
  -9  10   8        6.28        8.54      2.00 o 
  -8  10   8        8.70        7.89      1.86 o 
  -7  10   8        1.57        2.80      1.48 o 
  -6  10   8        2.61       -0.38      1.36 o 
  -5  10   8       39.14       40.23      2.50 o 
  -4  10   8        0.12       -1.22      1.22 o 
  -3  10   8      104.51      101.45      3.88 o 
  -2  10   8        4.65        9.38      1.65 o 
  -1  10   8        9.81        9.20      1.68 o 
   0  10   8       19.69       20.55      2.68 o 
   1  10   8       50.04       56.70      3.09 o 
   2  10   8        1.18        0.62      1.92 o 
   3  10   8       19.00       25.27      2.46 o 
   4  10   8        0.58       -2.23      2.23 o 
   5  10   8        6.81        7.27      2.29 o 
   6  10   8        0.89       -1.24      2.60 o 
   7  10   8       13.51        9.70      2.86 o 
  -8  11   8        0.14       -0.48      1.69 o 
  -7  11   8        1.08        1.00      1.57 o 
  -6  11   8        2.20        2.53      1.58 o 
  -5  11   8        0.48        0.26      1.38 o 
  -4  11   8       17.05       21.00      2.10 o 
  -3  11   8       10.38        8.78      1.96 o 
  -2  11   8        2.08       -0.17      2.14 o 
  -1  11   8        0.74        0.96      1.70 o 
   0  11   8      281.38      293.94      8.79 o 
   1  11   8        1.25        2.38      2.32 o 
   2  11   8        0.33       -0.55      1.96 o 
   3  11   8        9.02       15.36      2.56 o 
   4  11   8        6.25        6.95      2.51 o 
   5  11   8       49.44       53.42      4.57 o 
   6  11   8        0.01        3.36      3.90 o 
  -8  12   8        0.53       -1.70      2.11 o 
  -7  12   8        0.46        1.38      1.73 o 
  -6  12   8        3.44        2.31      1.76 o 
  -5  12   8        4.71        5.31      1.73 o 
  -4  12   8        0.02       -1.37      1.37 o 
  -3  12   8       14.22       15.52      2.35 o 
  -2  12   8       42.58       43.11      3.18 o 
  -1  12   8        0.04        1.74      1.83 o 
   0  12   8        0.34        2.43      2.41 o 
   1  12   8       32.83       29.64      3.59 o 
   2  12   8       11.49        5.12      4.52 o 
   3  12   8        4.86        2.33      4.16 o 
   4  12   8       30.73       31.53      4.36 o 
   5  12   8        0.78       -0.75      2.33 o 
   6  12   8        6.16        6.07      2.72 o 
  -7  13   8        0.00       -2.50      2.50 o 
  -6  13   8        0.03        2.01      1.86 o 
  -5  13   8       54.92       68.05      5.26 o 
  -4  13   8       43.56       54.56      4.40 o 
  -3  13   8       21.34       17.55      2.84 o 
  -2  13   8        0.16        2.28      1.94 o 
  -1  13   8        2.76       -0.39      3.22 o 
   0  13   8       11.86        2.61      3.37 o 
   1  13   8       26.53       16.05      4.09 o 
   2  13   8        0.13       -1.35      7.56 o 
   3  13   8       22.05       27.89      6.61 o 
   4  13   8       24.68       34.23      7.06 o 
   5  13   8        0.14        0.46      3.80 o 
  -6  14   8        1.63        3.04      2.34 o 
  -5  14   8       49.64       59.47      4.15 o 
  -4  14   8        6.20        5.69      2.46 o 
  -3  14   8       33.48       39.02      4.20 o 
  -2  14   8       36.26       39.96      4.30 o 
  -1  14   8        5.44        0.38      2.74 o 
   0  14   8        4.63       -0.80      3.74 o 
   1  14   8        5.55       -3.27      3.27 o 
   2  14   8        2.89        2.44      5.79 o 
   3  14   8        0.00        0.39      3.77 o 
   4  14   8        2.43       -0.67      4.59 o 
  -4  15   8        3.45        3.22      2.54 o 
  -3  15   8        0.97        4.65      2.98 o 
  -2  15   8        5.50        3.37      4.19 o 
  -1  15   8       55.14       62.53      6.66 o 
   0  15   8       67.53       78.51      7.45 o 
   1  15   8        0.16       -0.32      5.54 o 
   2  15   8       18.87       20.09      5.11 o 
 -11   1   9       38.63       36.62      2.81 o 
 -10   1   9        0.00       -0.81      1.16 o 
  -9   1   9       22.27       21.75      1.98 o 
  -8   1   9      104.36       96.53      3.02 o 
  -7   1   9      659.23      621.85     14.39 o 
  -6   1   9      192.36      221.45      4.74 o 
  -5   1   9     1748.68     1813.51     28.76 o 
  -4   1   9       61.60       69.89      2.12 o 
  -3   1   9       23.08       18.26      0.71 o 
  -2   1   9       47.06       43.24      1.25 o 
  -1   1   9      232.59      203.59      3.11 o 
   0   1   9       13.44       11.73      0.72 o 
   1   1   9     1401.60     1602.04     19.77 o 
   2   1   9      229.52      231.96      3.85 o 
   3   1   9        1.47        1.57      0.69 o 
   4   1   9      303.73      296.82      6.13 o 
   5   1   9        0.31        0.20      1.15 o 
   6   1   9       18.56       21.95      2.05 o 
   7   1   9        0.61       -0.17      1.54 o 
   8   1   9       11.91       11.24      2.05 o 
   9   1   9        0.15        0.59      1.90 o 
 -11   2   9        7.05        5.46      1.69 o 
 -10   2   9        4.43        1.86      1.26 o 
  -9   2   9        0.68       -0.30      1.83 o 
  -8   2   9      141.21      152.11      4.76 o 
  -7   2   9       93.89       95.24      2.44 o 
  -6   2   9        0.20       -0.73      0.73 o 
  -5   2   9        6.65        7.09      0.74 o 
  -4   2   9     3041.01     3083.50     42.59 o 
  -3   2   9      978.60     1004.83     12.31 o 
  -2   2   9     1809.56     1891.08     26.33 o 
  -1   2   9     1227.98     1201.49     14.81 o 
   0   2   9      421.25      425.38      6.06 o 
   1   2   9      867.77      806.35     10.98 o 
   2   2   9     1106.02     1087.74     14.66 o 
   3   2   9      849.03      852.12     11.86 o 
   4   2   9        1.62        0.43      1.10 o 
   5   2   9      162.74      160.06      4.88 o 
   6   2   9      269.13      270.50      6.20 o 
   7   2   9       19.22       20.94      2.16 o 
   8   2   9       10.08       16.92      2.22 o 
   9   2   9       40.00       51.17      3.39 o 
 -11   3   9       17.37       20.47      2.11 o 
 -10   3   9       35.84       33.37      2.44 o 
  -9   3   9       15.99       14.77      1.47 o 
  -8   3   9       22.88       23.44      2.12 o 
  -7   3   9       21.88       22.62      1.73 o 
  -6   3   9        0.51        0.52      0.53 o 
  -5   3   9      310.07      339.40      5.09 o 
  -4   3   9      623.81      754.89     22.00 o 
  -3   3   9     1755.01     1955.05     25.68 o 
  -2   3   9        3.91        0.94      0.42 o 
  -1   3   9      246.08      213.37      3.48 o 
   0   3   9      504.69      505.80      7.13 o 
   1   3   9      643.49      686.71      9.54 o 
   2   3   9      109.03       91.29      2.17 o 
   3   3   9       64.99       60.82      2.11 o 
   4   3   9       15.01       14.84      1.86 o 
   5   3   9        2.90        1.72      1.38 o 
   6   3   9        5.65       11.98      1.82 o 
   7   3   9       49.80       45.40      2.82 o 
   8   3   9       14.83       19.80      2.34 o 
   9   3   9        7.65        7.88      2.82 o 
 -11   4   9       23.26       25.74      2.42 o 
 -10   4   9        2.45        3.00      1.66 o 
  -9   4   9        2.84        0.86      1.98 o 
  -8   4   9        0.07        0.88      1.54 o 
  -7   4   9        3.68        3.67      0.74 o 
  -6   4   9        2.62        1.83      0.69 o 
  -5   4   9        0.09        0.93      0.77 o 
  -4   4   9     1429.39     1628.53     48.99 o 
  -3   4   9      558.24      614.60     13.07 o 
  -2   4   9      215.79      222.33      3.64 o 
  -1   4   9       69.23       98.31      1.77 o 
   0   4   9      445.71      457.64      6.61 o 
   1   4   9      169.96      164.62      3.06 o 
   2   4   9      143.40      163.71      3.15 o 
   3   4   9      304.12      296.22      6.03 o 
   4   4   9      113.53      132.11      3.81 o 
   5   4   9       77.14       65.43      2.99 o 
   6   4   9       12.47       12.67      1.85 o 
   7   4   9        3.39        2.04      1.65 o 
   8   4   9        2.66        2.42      1.93 o 
   9   4   9        1.45       -0.08      1.99 o 
 -11   5   9        0.05        1.34      1.72 o 
 -10   5   9        0.22       -0.58      1.56 o 
  -9   5   9       51.33       56.48      2.60 o 
  -8   5   9        4.01        8.99      1.53 o 
  -7   5   9       83.12       76.87      2.61 o 
  -6   5   9      298.04      263.04      5.36 o 
  -5   5   9       16.66       24.25      1.42 o 
  -4   5   9        0.01       -0.06      0.75 o 
  -3   5   9      646.20      680.13     42.69 o 
  -2   5   9      571.17      630.13      9.68 o 
  -1   5   9      751.73      701.13     11.08 o 
   0   5   9      266.97      281.90      4.49 o 
   1   5   9     1090.35     1145.22     15.50 o 
   2   5   9      113.70      118.93      2.71 o 
   3   5   9      250.89      258.87      5.55 o 
   4   5   9       68.99       84.96      4.09 o 
   5   5   9      221.48      199.64      5.64 o 
   6   5   9        3.48        4.20      1.58 o 
   7   5   9        1.96       -0.71      1.55 o 
   8   5   9       40.92       36.65      2.89 o 
   9   5   9       10.99       12.03      3.87 o 
 -11   6   9        0.83        3.09      2.69 o 
 -10   6   9        2.81        1.97      1.55 o 
  -9   6   9        0.05        0.55      1.27 o 
  -8   6   9       25.30       28.40      1.91 o 
  -7   6   9        6.32        8.04      1.26 o 
  -6   6   9      139.07      140.39      3.63 o 
  -5   6   9      715.71      769.05     18.35 o 
  -3   6   9      543.53      618.67     53.67 o 
  -2   6   9      323.64      285.43      4.55 o 
  -1   6   9       36.63       35.89      1.31 o 
   0   6   9       95.83       91.42      2.08 o 
   1   6   9      208.32      193.18      3.60 o 
   2   6   9      560.43      532.55      8.67 o 
   3   6   9       11.83        8.97      1.56 o 
   4   6   9        2.27        4.54      1.66 o 
   5   6   9      269.33      290.56      6.54 o 
   6   6   9       43.53       39.58      2.65 o 
   7   6   9        8.70        6.04      1.87 o 
   8   6   9        0.01       -1.92      1.92 o 
 -10   7   9        7.95        6.39      1.75 o 
  -9   7   9        4.31        5.30      1.52 o 
  -8   7   9        4.04        5.40      1.43 o 
  -7   7   9        2.61        1.52      1.19 o 
  -6   7   9        2.94        3.82      1.69 o 
  -5   7   9      187.02      152.81      3.91 o 
  -4   7   9       66.37       64.76      2.45 o 
  -3   7   9      142.37      147.05      3.68 o 
  -2   7   9       20.11       23.47      1.68 o 
  -1   7   9      186.38      198.48      3.68 o 
   0   7   9       77.55       98.37      2.45 o 
   1   7   9      171.89      146.27      3.16 o 
   2   7   9        0.97        0.54      1.10 o 
   3   7   9      333.10      325.16      6.77 o 
   4   7   9      231.72      215.16      5.31 o 
   5   7   9        0.31       -0.48      1.44 o 
   6   7   9        4.32        3.60      1.72 o 
   7   7   9        2.57       -1.22      1.61 o 
   8   7   9        6.21       13.12      2.59 o 
 -10   8   9        1.40       -1.51      1.55 o 
  -9   8   9       15.47       18.63      2.05 o 
  -8   8   9       12.97       13.12      1.77 o 
  -7   8   9       17.40       14.68      1.84 o 
  -6   8   9       92.98       82.92      3.04 o 
  -5   8   9      207.66      174.67      4.37 o 
  -4   8   9       44.40       49.49      2.42 o 
  -3   8   9       29.03       26.87      2.27 o 
  -2   8   9       80.71       87.39      3.08 o 
  -1   8   9       44.76       43.20      2.30 o 
   0   8   9        1.71        3.05      0.97 o 
   1   8   9       82.26       96.29      3.19 o 
   2   8   9        3.84        1.65      1.56 o 
   3   8   9        5.38        3.25      1.47 o 
   4   8   9        0.07       -0.44      1.40 o 
   5   8   9        3.17        2.76      1.89 o 
   6   8   9       45.81       59.16      3.70 o 
   7   8   9        4.43        5.29      2.43 o 
   8   8   9        0.58        2.97      2.34 o 
  -9   9   9        1.07        0.90      1.70 o 
  -8   9   9       22.92       24.76      2.19 o 
  -7   9   9        0.06        2.04      1.40 o 
  -6   9   9       89.36       85.88      3.34 o 
  -5   9   9       42.90       47.53      2.53 o 
  -4   9   9      131.41      144.30      4.02 o 
  -3   9   9       23.51       14.39      1.78 o 
  -2   9   9        0.53       -0.79      1.30 o 
  -1   9   9        0.00        2.39      1.99 o 
   0   9   9       53.37       53.43      2.33 o 
   1   9   9       14.69       15.32      1.93 o 
   2   9   9        6.24        5.31      1.70 o 
   3   9   9        3.34        4.66      1.75 o 
   4   9   9        0.72        0.62      1.60 o 
   5   9   9       19.76       26.10      2.67 o 
   6   9   9        2.37        5.18      2.36 o 
   7   9   9        4.33        5.05      2.67 o 
  -9  10   9       42.95       40.72      2.89 o 
  -8  10   9       48.07       43.12      2.80 o 
  -7  10   9        4.13        2.23      1.48 o 
  -6  10   9        2.77        1.43      1.43 o 
  -5  10   9       52.66       47.63      2.68 o 
  -4  10   9        0.61       -0.92      1.30 o 
  -3  10   9       73.09       81.75      3.20 o 
  -2  10   9      402.79      404.85      9.01 o 
  -1  10   9       37.10       35.90      2.72 o 
   0  10   9       53.54       46.78      2.66 o 
   1  10   9       15.67       18.25      3.73 o 
   2  10   9      267.54      297.94      7.43 o 
   3  10   9       21.20       22.19      3.12 o 
   4  10   9       19.06       25.08      3.29 o 
   5  10   9        0.29        2.24      2.14 o 
   6  10   9       16.13       24.08      3.26 o 
   7  10   9        4.24       11.74      2.95 o 
  -8  11   9        1.51       -0.04      1.70 o 
  -7  11   9        0.82        0.88      1.62 o 
  -6  11   9        1.01       -0.86      1.45 o 
  -5  11   9       17.13       11.29      1.82 o 
  -4  11   9        3.74        2.28      1.86 o 
  -3  11   9       41.83       42.22      2.64 o 
  -2  11   9        0.22        1.67      1.85 o 
  -1  11   9       24.61       29.46      2.76 o 
   0  11   9       28.99       31.78      2.43 o 
   1  11   9       34.25       30.06      3.47 o 
   2  11   9        1.18        4.20      3.98 o 
   3  11   9        8.23       14.06      2.66 o 
   4  11   9       12.63       12.01      3.26 o 
   5  11   9        0.14       -0.69      2.13 o 
   6  11   9        0.08        0.70      2.42 o 
  -8  12   9        2.33       -1.12      2.04 o 
  -7  12   9        3.11        3.89      2.60 o 
  -6  12   9        6.43        2.27      2.16 o 
  -5  12   9        1.83        4.63      1.72 o 
  -4  12   9        2.68        2.16      1.82 o 
  -3  12   9        0.02       -0.10      1.82 o 
  -2  12   9       11.42       10.01      2.17 o 
  -1  12   9       36.42       40.90      3.17 o 
   0  12   9       10.19        9.51      2.73 o 
   1  12   9       55.81       69.28      4.78 o 
   2  12   9       56.76       62.73      8.26 o 
   3  12   9        3.86       -4.09      4.09 o 
   4  12   9        1.77        1.89      2.85 o 
   5  12   9       23.15       28.00      4.47 o 
  -7  13   9       10.11       12.42      2.72 o 
  -6  13   9        4.30        3.88      2.15 o 
  -5  13   9        0.49        1.15      1.96 o 
  -4  13   9        0.90       -0.49      1.94 o 
  -3  13   9        2.35        0.09      1.93 o 
  -2  13   9        3.82        2.48      3.40 o 
  -1  13   9        1.08       -1.14      2.52 o 
   0  13   9       28.46       28.28      4.12 o 
   1  13   9        1.60       -3.14      3.14 o 
   2  13   9        0.63       -3.24      4.07 o 
   3  13   9        3.64        0.63      4.29 o 
   4  13   9        0.01        0.33      4.59 o 
  -6  14   9        0.45       -4.02      4.02 o 
  -5  14   9        4.92        2.54      2.58 o 
  -4  14   9       19.79       22.45      3.04 o 
  -3  14   9        0.00       -0.26      2.15 o 
  -2  14   9        1.77       -1.48      2.82 o 
  -1  14   9       10.77       11.41      3.27 o 
   0  14   9       27.24       34.64      5.44 o 
   1  14   9       12.07       15.45      6.19 o 
   2  14   9        9.34        9.77      4.42 o 
   3  14   9        7.69        9.66      5.21 o 
  -4  15   9       17.03       20.84      5.47 o 
  -3  15   9       62.00       75.15      5.63 o 
  -2  15   9        7.85        7.17      5.21 o 
  -1  15   9        0.03       -3.20      3.73 o 
   0  15   9        2.89        7.73      4.24 o 
   1  15   9        0.34       -1.74      6.46 o 
   2  15   9        0.12       -3.75      3.75 o 
 -11   0  10       43.06       43.58      4.08 o 
 -10   0  10       50.38       59.85      4.01 o 
  -9   0  10       11.31       11.77      3.57 o 
  -8   0  10       86.58       73.77      4.85 o 
  -7   0  10      148.02      165.40      5.42 o 
  -6   0  10      209.50      180.23      5.34 o 
  -5   0  10      566.17      608.01     13.52 o 
  -4   0  10     2322.80     2292.56     56.10 o 
  -3   0  10      246.12      228.82      5.04 o 
  -2   0  10       83.09       68.79      2.88 o 
  -1   0  10      772.63      763.03     15.47 o 
   0   0  10      617.63      602.25     11.01 o 
   1   0  10      121.98      137.50      3.43 o 
   2   0  10      272.60      243.47      5.39 o 
   3   0  10       44.91       32.61      3.08 o 
   4   0  10      333.83      375.13      9.59 o 
   5   0  10      418.38      394.47     10.32 o 
   6   0  10      322.57      299.86     11.42 o 
   7   0  10       58.01       54.80      3.98 o 
   8   0  10       35.76       46.82      4.55 o 
   9   0  10       26.90       31.94      4.48 o 
 -11   1  10        4.28        0.46      1.68 o 
 -10   1  10       17.59       18.51      1.95 o 
  -9   1  10       25.59       21.90      1.87 o 
  -8   1  10      166.13      146.41      5.25 o 
  -7   1  10       17.77       21.50      1.91 o 
  -6   1  10       14.56       15.22      1.37 o 
  -5   1  10      439.24      492.04      8.62 o 
  -4   1  10      155.58      165.96      2.69 o 
  -3   1  10        2.57        5.13      0.51 o 
  -2   1  10     1015.11     1027.00     15.84 o 
  -1   1  10        9.47       12.69      0.68 o 
   0   1  10       10.02       15.25      0.84 o 
   1   1  10       59.63       96.61      4.25 o 
   2   1  10      536.33      581.64      8.37 o 
   3   1  10      945.88      933.75     14.00 o 
   4   1  10        5.66        6.63      1.23 o 
   5   1  10       94.34       84.75      2.97 o 
   6   1  10        2.71        0.47      1.34 o 
   7   1  10        0.79       -1.36      1.36 o 
   8   1  10        9.13       14.73      2.27 o 
   9   1  10        0.00        1.26      2.00 o 
 -11   2  10        0.01       -1.23      1.36 o 
 -10   2  10        1.96        2.35      1.21 o 
  -9   2  10       49.51       54.24      3.81 o 
  -8   2  10        1.79        3.74      1.14 o 
  -7   2  10      121.76      116.25      2.43 o 
  -6   2  10        9.74        8.83      0.90 o 
  -5   2  10       87.25       85.95      2.05 o 
  -4   2  10      354.18      371.40      8.83 o 
  -3   2  10      593.00      618.93      8.29 o 
  -2   2  10        6.92       15.92      0.78 o 
  -1   2  10      173.21      228.83      3.30 o 
   0   2  10      188.74      215.46      3.48 o 
   1   2  10      121.82      161.21      3.14 o 
   2   2  10       38.55       42.76      1.56 o 
   3   2  10        3.52        0.98      0.92 o 
   4   2  10       16.98       19.71      1.76 o 
   5   2  10        0.62        1.46      1.40 o 
   6   2  10        1.48        1.79      1.69 o 
   7   2  10       10.32        8.23      1.84 o 
   8   2  10       38.00       44.91      3.07 o 
   9   2  10       12.26       11.43      2.98 o 
 -11   3  10        1.91        0.65      1.41 o 
 -10   3  10        2.35        1.49      1.18 o 
  -9   3  10       36.05       35.64      2.40 o 
  -8   3  10        3.86        4.81      1.30 o 
  -7   3  10       19.84       22.47      1.72 o 
  -6   3  10      302.16      311.36      5.95 o 
  -5   3  10      427.27      450.03      6.51 o 
  -4   3  10        1.54        0.49      0.52 o 
  -3   3  10     1067.51     1170.81     22.97 o 
  -2   3  10       19.69       21.44      1.48 o 
  -1   3  10      548.50      536.04      7.00 o 
   0   3  10      485.64      486.52      7.48 o 
   1   3  10      903.99      957.40     13.02 o 
   2   3  10       83.68       88.58      2.21 o 
   3   3  10        4.21        2.92      1.21 o 
   4   3  10       25.50       34.26      2.15 o 
   5   3  10       76.86       68.69      3.07 o 
   6   3  10       11.18       12.92      2.11 o 
   7   3  10        0.12       -1.07      1.56 o 
   8   3  10        0.17        1.28      1.84 o 
   9   3  10        7.07        9.47      2.29 o 
 -11   4  10        0.01        1.79      1.47 o 
 -10   4  10       18.61       19.57      1.76 o 
  -9   4  10        0.69        0.14      1.08 o 
  -8   4  10        9.70        9.95      1.58 o 
  -7   4  10       14.27       15.71      0.94 o 
  -6   4  10       31.51       33.33      2.31 o 
  -5   4  10        3.85        4.82      0.73 o 
  -4   4  10     1329.29     1547.15     40.55 o 
  -3   4  10        2.11        1.61      0.63 o 
  -2   4  10        5.94        5.65      0.59 o 
  -1   4  10        6.46        9.22      0.82 o 
   0   4  10        1.60       -0.38      0.60 o 
   1   4  10      207.95      227.16      3.89 o 
   2   4  10        7.67        9.01      1.18 o 
   3   4  10        5.04        5.80      1.31 o 
   4   4  10        1.58        6.34      1.47 o 
   5   4  10      208.68      212.71      5.30 o 
   6   4  10       64.16       63.71      3.19 o 
   7   4  10       14.51       16.26      2.14 o 
   8   4  10       18.76       26.11      2.61 o 
   9   4  10        0.32        0.56      2.28 o 
 -11   5  10        0.69        0.23      1.53 o 
 -10   5  10       29.12       30.05      2.13 o 
  -9   5  10       28.42       36.15      2.08 o 
  -8   5  10        3.43        1.50      1.11 o 
  -7   5  10        0.28        0.36      0.94 o 
  -6   5  10      331.17      342.29      7.14 o 
  -5   5  10      214.55      210.99      9.75 o 
  -4   5  10      618.22      674.23     19.82 o 
  -3   5  10       95.27      108.82      4.95 o 
  -2   5  10        6.93        3.73      0.61 o 
  -1   5  10       13.46       10.40      1.10 o 
   0   5  10        0.23        0.68      0.69 o 
   1   5  10      259.51      287.00      4.75 o 
   2   5  10        0.04       -0.80      0.80 o 
   3   5  10       17.43       16.32      1.67 o 
   4   5  10        5.45        2.33      1.38 o 
   5   5  10        9.65        9.26      1.75 o 
   6   5  10        0.03        1.10      1.55 o 
   7   5  10        0.04       -1.59      1.59 o 
   8   5  10        0.33       -0.83      3.21 o 
 -11   6  10        0.67        3.02      1.93 o 
 -10   6  10        5.54        4.97      1.54 o 
  -9   6  10        3.33        2.96      1.61 o 
  -8   6  10        0.95        1.37      1.13 o 
  -7   6  10       15.70       17.56      1.54 o 
  -6   6  10        2.89        2.81      1.12 o 
  -5   6  10       17.07       23.06      1.63 o 
  -3   6  10        0.15       -0.16      0.60 o 
  -2   6  10       31.21       26.03      1.27 o 
  -1   6  10       34.05       36.69      1.37 o 
   0   6  10      119.80      133.30      2.81 o 
   1   6  10      159.31      166.56      3.34 o 
   2   6  10       12.01       10.68      1.28 o 
   3   6  10      321.70      292.31      6.27 o 
   4   6  10      427.03      411.44      8.24 o 
   5   6  10      154.78      171.06      4.79 o 
   6   6  10       11.45        9.26      1.88 o 
   7   6  10       22.31       22.60      2.38 o 
   8   6  10        0.02       -1.83      1.83 o 
 -10   7  10       29.89       32.11      2.41 o 
  -9   7  10        1.73        0.08      1.33 o 
  -8   7  10        5.19        6.79      1.36 o 
  -7   7  10        2.35        3.81      1.24 o 
  -6   7  10       62.66       55.42      2.65 o 
  -5   7  10       12.37        8.75      1.36 o 
  -4   7  10       41.42       32.09      1.87 o 
  -3   7  10       13.82       14.20      1.82 o 
  -2   7  10      156.23      153.53      3.86 o 
  -1   7  10      255.70      272.76      4.68 o 
   0   7  10      112.69      109.69      2.87 o 
   1   7  10       92.35       87.24      3.80 o 
   2   7  10      140.99      140.93      4.71 o 
   3   7  10       27.90       26.86      2.07 o 
   4   7  10       27.70       41.55      2.59 o 
   5   7  10        1.15       -0.70      1.65 o 
   6   7  10        1.67        3.24      1.76 o 
   7   7  10        5.15        3.10      1.91 o 
   8   7  10        2.53        0.54      2.27 o 
 -10   8  10        4.27        3.22      1.84 o 
  -9   8  10       15.27       12.43      2.36 o 
  -8   8  10       29.01       29.53      2.39 o 
  -7   8  10       51.57       57.66      2.73 o 
  -6   8  10       18.04       11.95      1.53 o 
  -5   8  10       12.12       10.19      1.44 o 
  -4   8  10      111.51      107.44      3.31 o 
  -3   8  10      241.92      262.52      6.72 o 
  -2   8  10       51.76       62.13      2.62 o 
  -1   8  10      147.00      154.79      4.15 o 
   0   8  10      332.55      332.39      5.55 o 
   1   8  10        4.92        3.49      1.28 o 
   2   8  10      272.42      261.72      6.62 o 
   3   8  10       95.84       95.57      3.94 o 
   4   8  10       29.58       33.62      2.77 o 
   5   8  10        0.70        2.02      1.59 o 
   6   8  10        4.29        2.76      1.99 o 
   7   8  10        1.02        3.27      2.54 o 
  -9   9  10       10.38       11.16      1.98 o 
  -8   9  10       21.18       24.15      2.19 o 
  -7   9  10       12.17       15.50      1.84 o 
  -6   9  10       29.15       36.08      2.32 o 
  -5   9  10        3.12        1.31      1.32 o 
  -4   9  10       48.59       47.23      2.51 o 
  -3   9  10       30.33       34.82      2.24 o 
  -2   9  10      266.72      230.97      5.43 o 
  -1   9  10      435.19      430.98      8.51 o 
   0   9  10      104.46      105.82      3.57 o 
   1   9  10        0.91       -1.20      1.20 o 
   2   9  10      185.02      179.38      5.35 o 
   3   9  10        4.53        2.68      1.68 o 
   4   9  10       14.54        8.02      1.99 o 
   5   9  10       12.79       13.38      2.34 o 
   6   9  10       13.89       14.97      2.90 o 
   7   9  10       14.75       29.47      3.71 o 
  -9  10  10       51.07       52.74      3.22 o 
  -8  10  10       43.48       48.72      4.09 o 
  -7  10  10       47.51       43.71      2.72 o 
  -6  10  10       35.09       34.67      2.42 o 
  -5  10  10        4.46        4.18      1.53 o 
  -4  10  10       15.32       14.47      1.78 o 
  -3  10  10        0.44        0.75      1.35 o 
  -2  10  10        4.80        5.68      1.51 o 
  -1  10  10       33.30       26.66      2.55 o 
   0  10  10      419.91      396.88      8.21 o 
   1  10  10      281.84      259.22     11.80 o 
   2  10  10        4.00        0.18      1.97 o 
   3  10  10        4.89        2.92      1.75 o 
   4  10  10       19.13       17.83      2.48 o 
   5  10  10        1.55       -1.87      2.46 o 
   6  10  10        1.97        5.23      2.46 o 
  -8  11  10        1.58       -1.67      1.67 o 
  -7  11  10       12.58        9.05      2.63 o 
  -6  11  10       30.57       30.82      2.43 o 
  -5  11  10        1.47        1.85      1.48 o 
  -4  11  10       50.52       54.16      3.02 o 
  -3  11  10        8.09        6.69      1.70 o 
  -2  11  10       30.09       25.63      2.58 o 
  -1  11  10      170.37      174.90      5.65 o 
   0  11  10        1.41        2.54      1.59 o 
   1  11  10        0.04       -0.03      2.27 o 
   2  11  10        3.06        5.21      3.06 o 
   3  11  10        0.04        2.96      2.18 o 
   4  11  10        0.01        0.74      2.56 o 
   5  11  10       15.65       17.90      4.04 o 
   6  11  10        2.80        2.20      2.63 o 
  -8  12  10        3.99        5.80      2.49 o 
  -7  12  10        5.33        3.26      1.83 o 
  -6  12  10        0.55        2.05      1.69 o 
  -5  12  10       62.35       64.58      3.34 o 
  -4  12  10        0.95        0.13      1.55 o 
  -3  12  10       14.53       12.27      2.31 o 
  -2  12  10        0.35       -1.75      2.44 o 
  -1  12  10       19.70       16.41      2.74 o 
   0  12  10        0.01       -2.31      2.31 o 
   1  12  10        7.79       12.33      3.08 o 
   2  12  10       16.73       15.83      3.80 o 
   3  12  10        0.01       -3.20      3.62 o 
   4  12  10        0.38       -2.94      3.96 o 
   5  12  10        0.39       -0.01      4.01 o 
  -7  13  10        1.66        1.64      2.52 o 
  -6  13  10        5.98        5.67      2.01 o 
  -5  13  10        2.77        3.52      2.42 o 
  -4  13  10        0.40       -1.08      1.99 o 
  -3  13  10        0.65        0.61      1.98 o 
  -2  13  10        9.20        9.06      2.28 o 
  -1  13  10       37.95       33.67      3.82 o 
   0  13  10       29.94       29.96      3.78 o 
   1  13  10       10.93        8.02      6.04 o 
   2  13  10       19.67       29.19      4.96 o 
   3  13  10        2.68       -1.91      4.20 o 
   4  13  10       10.17        8.38      5.24 o 
  -5  14  10        4.22        7.91      2.61 o 
  -4  14  10        0.00       -1.24      2.13 o 
  -3  14  10        0.33        1.76      2.96 o 
  -2  14  10        0.02       -2.56      2.83 o 
  -1  14  10       17.54       24.22      3.71 o 
   0  14  10        6.68        0.40      3.66 o 
   1  14  10        5.07        5.24      5.85 o 
   2  14  10        6.18        1.80      3.82 o 
   3  14  10       23.96       19.87      4.83 o 
  -4  15  10        3.10        1.04      4.09 o 
  -3  15  10        0.32        4.61      3.15 o 
  -2  15  10        0.09        0.44      3.14 o 
  -1  15  10        2.97       -3.71      3.87 o 
   0  15  10       14.37       11.35      4.68 o 
   1  15  10       35.89       49.95      6.20 o 
 -11   1  11        9.65        6.15      1.77 o 
 -10   1  11       16.78       15.82      1.79 o 
  -9   1  11        1.22        2.09      1.08 o 
  -8   1  11       10.06        9.10      1.50 o 
  -7   1  11      212.47      212.69      4.87 o 
  -6   1  11       97.22      104.28      3.01 o 
  -5   1  11       91.42       86.82      2.29 o 
  -4   1  11      163.76      215.72      4.04 o 
  -3   1  11      229.52      236.43      3.50 o 
  -2   1  11      809.58      807.73     10.77 o 
  -1   1  11      977.42     1001.94     13.28 o 
   0   1  11        4.80        4.70      0.65 o 
   1   1  11      145.71      202.27      3.26 o 
   2   1  11      326.85      376.03      5.82 o 
   3   1  11        0.57        7.76      1.29 o 
   4   1  11        7.55       10.56      1.42 o 
   5   1  11        1.07        1.96      1.36 o 
   6   1  11       16.50       16.52      1.78 o 
   7   1  11       15.07       13.05      2.09 o 
   8   1  11        1.56        0.12      1.90 o 
   9   1  11       11.48       15.77      2.58 o 
 -11   2  11       22.61       23.76      2.85 o 
 -10   2  11        0.39        2.70      1.46 o 
  -9   2  11       22.11       21.14      2.26 o 
  -8   2  11        1.59        0.92      1.08 o 
  -7   2  11       17.35       21.05      1.38 o 
  -6   2  11      141.25      131.63      2.55 o 
  -5   2  11      109.23      110.40      2.14 o 
  -4   2  11       50.12       51.47      1.26 o 
  -3   2  11      193.69      188.41      2.93 o 
  -2   2  11       44.40       66.09      1.45 o 
  -1   2  11        4.77        7.90      0.62 o 
   0   2  11      324.22      361.86      5.40 o 
   1   2  11      118.05      102.31      2.44 o 
   2   2  11      142.05      185.03      3.45 o 
   3   2  11        3.01        2.19      1.18 o 
   4   2  11      158.39      149.91      4.10 o 
   5   2  11       56.81       62.35      2.98 o 
   6   2  11        3.00        2.17      1.56 o 
   7   2  11        9.75       14.87      2.15 o 
   8   2  11        4.51        3.21      3.25 o 
   9   2  11        2.14        0.94      2.01 o 
 -11   3  11        9.84       11.63      1.73 o 
 -10   3  11       14.04       12.70      1.56 o 
  -9   3  11        0.05        3.31      1.90 o 
  -8   3  11        2.18        2.40      1.21 o 
  -7   3  11       19.37       18.50      1.61 o 
  -6   3  11      217.26      214.74      5.15 o 
  -5   3  11        0.01        1.13      0.49 o 
  -4   3  11        1.92        1.30      0.45 o 
  -3   3  11      657.39      666.60     10.31 o 
  -2   3  11        3.23        3.03      0.53 o 
  -1   3  11       17.01       18.56      0.86 o 
   0   3  11      343.00      339.42      5.54 o 
   1   3  11        0.06        0.92      0.75 o 
   2   3  11        4.87        6.39      1.30 o 
   3   3  11       48.76       38.85      2.15 o 
   4   3  11        0.98       -0.29      1.31 o 
   5   3  11      360.31      337.55      7.19 o 
   6   3  11      161.27      163.43      4.76 o 
   7   3  11        0.76       -2.00      2.00 o 
   8   3  11        2.93        4.43      2.07 o 
 -11   4  11        2.27        2.03      1.60 o 
 -10   4  11       27.33       35.59      2.02 o 
  -9   4  11       22.99       29.22      1.67 o 
  -8   4  11       18.62       17.27      1.83 o 
  -7   4  11       33.67       33.69      1.31 o 
  -6   4  11      812.91      792.99     11.85 o 
  -5   4  11       24.00       18.88      1.40 o 
  -4   4  11      143.92      156.35      5.24 o 
  -3   4  11       11.58       10.16      0.75 o 
  -2   4  11       31.02       30.30      1.12 o 
  -1   4  11     1397.86     1441.37     19.09 o 
   0   4  11       10.37        6.06      0.81 o 
   1   4  11      802.08      840.28     11.69 o 
   2   4  11       10.25       16.07      1.22 o 
   3   4  11      358.26      319.71      6.57 o 
   4   4  11      243.41      259.52      5.87 o 
   5   4  11        4.96        6.82      1.74 o 
   6   4  11       10.05        7.14      1.73 o 
   7   4  11        0.91       -0.61      1.64 o 
   8   4  11       11.92       15.08      2.39 o 
 -11   5  11        1.76        2.14      1.52 o 
 -10   5  11        0.16        1.22      1.33 o 
  -9   5  11        2.41        1.21      1.15 o 
  -8   5  11        4.92        3.01      1.77 o 
  -7   5  11       10.81       15.47      1.33 o 
  -6   5  11      365.46      371.53      8.27 o 
  -5   5  11      486.21      547.07     14.43 o 
  -4   5  11     1353.52     1595.49     48.08 o 
  -3   5  11      290.74      301.97      8.94 o 
  -2   5  11       67.13       88.38      2.32 o 
  -1   5  11      467.43      461.41      6.75 o 
   0   5  11      318.61      313.47      5.04 o 
   1   5  11       49.04       46.83      1.76 o 
   2   5  11        9.55        4.77      1.18 o 
   3   5  11        1.31        0.56      1.52 o 
   4   5  11      120.82      114.01      3.71 o 
   5   5  11       40.91       29.18      2.31 o 
   6   5  11        0.90       -1.54      1.54 o 
   7   5  11       23.36       28.70      2.82 o 
   8   5  11        1.23        2.24      1.99 o 
 -11   6  11        3.37        7.13      1.97 o 
 -10   6  11       27.74       27.25      2.73 o 
  -9   6  11       10.86       12.41      1.64 o 
  -8   6  11        4.41        3.34      1.26 o 
  -7   6  11       44.28       36.46      2.01 o 
  -6   6  11        0.27       -1.51      1.51 o 
  -5   6  11      149.87      137.92      7.72 o 
  -4   6  11        0.85       -0.65      0.90 o 
  -3   6  11       36.78       32.21      2.82 o 
  -2   6  11       28.88       22.30      2.14 o 
  -1   6  11       56.79       54.41      1.65 o 
   0   6  11      199.43      184.75      3.79 o 
   1   6  11       18.75       22.30      1.53 o 
   2   6  11      137.25      133.45      3.38 o 
   3   6  11       44.61       47.03      2.50 o 
   4   6  11       42.80       49.20      3.77 o 
   5   6  11        9.60        8.32      1.78 o 
   6   6  11        0.23        4.30      1.75 o 
   7   6  11        0.01       -2.22      2.22 o 
   8   6  11        4.93        9.28      2.29 o 
 -10   7  11        2.63        6.94      1.73 o 
  -9   7  11       16.37       19.33      1.90 o 
  -8   7  11        9.52        7.39      1.44 o 
  -7   7  11       62.69       67.59      2.74 o 
  -6   7  11      211.80      189.23      4.56 o 
  -5   7  11      402.36      396.42     12.37 o 
  -4   7  11      146.00      147.54      4.72 o 
  -3   7  11       26.00       26.66      1.90 o 
  -2   7  11      207.70      206.07      4.73 o 
  -1   7  11        0.58        1.73      0.90 o 
   0   7  11     1142.22     1131.28     16.88 o 
   1   7  11        7.22        7.97      1.40 o 
   2   7  11      376.13      340.80      7.95 o 
   3   7  11       44.08       35.12      2.32 o 
   4   7  11       25.96       15.35      1.93 o 
   5   7  11       39.40       36.59      2.64 o 
   6   7  11       26.11       29.57      2.55 o 
   7   7  11        0.26       -1.78      2.03 o 
 -10   8  11        0.04        0.24      1.60 o 
  -9   8  11       23.26       23.20      2.14 o 
  -8   8  11        3.66        4.37      1.73 o 
  -7   8  11        0.04       -0.56      1.22 o 
  -6   8  11       53.04       53.46      2.80 o 
  -5   8  11        1.29        1.28      1.28 o 
  -4   8  11      274.03      250.36      5.53 o 
  -3   8  11      132.49      133.35      3.78 o 
  -2   8  11        0.13       -0.46      1.18 o 
  -1   8  11       12.44       15.36      1.52 o 
   0   8  11        1.88        2.38      1.31 o 
   1   8  11       35.29       30.37      2.07 o 
   2   8  11       85.37       70.52      3.39 o 
   3   8  11      171.91      168.63      5.32 o 
   4   8  11        7.83        6.65      1.95 o 
   5   8  11       28.01       38.51      3.06 o 
   6   8  11        9.55       18.24      2.67 o 
   7   8  11       43.69       49.10      4.36 o 
  -9   9  11       47.71       50.73      3.01 o 
  -8   9  11        0.00       -0.08      1.41 o 
  -7   9  11        0.03       -0.17      1.32 o 
  -6   9  11       32.45       36.79      2.85 o 
  -5   9  11       23.72       19.27      1.87 o 
  -4   9  11        0.44        0.30      1.34 o 
  -3   9  11       34.75       28.04      2.06 o 
  -2   9  11        1.34        0.36      1.26 o 
  -1   9  11       42.39       36.88      2.06 o 
   0   9  11       52.70       44.55      2.85 o 
   1   9  11        1.96        2.50      1.56 o 
   2   9  11       83.34       85.75      3.77 o 
   3   9  11       22.33       21.55      2.33 o 
   4   9  11        8.18        5.09      1.98 o 
   5   9  11        0.11       -1.72      1.72 o 
   6   9  11        9.51       10.50      2.82 o 
   7   9  11        3.48        2.69      2.72 o 
  -9  10  11       18.70       20.11      2.85 o 
  -8  10  11       25.03       31.70      2.51 o 
  -7  10  11        0.91       -0.45      1.43 o 
  -6  10  11       34.71       29.24      2.29 o 
  -5  10  11        3.73        1.92      1.47 o 
  -4  10  11      133.05      131.01      5.32 o 
  -3  10  11        1.08        2.07      1.40 o 
  -2  10  11       58.80       58.19      2.90 o 
  -1  10  11       31.52       26.14      2.15 o 
   0  10  11       19.93       25.74      2.19 o 
   1  10  11      100.34       87.41      5.89 o 
   2  10  11       19.40       22.58      2.78 o 
   3  10  11        1.63        1.52      2.08 o 
   4  10  11        0.74        0.20      1.86 o 
   5  10  11        6.52        6.37      2.53 o 
   6  10  11        9.63       11.32      4.24 o 
  -8  11  11        9.80       11.45      2.11 o 
  -7  11  11       18.17       20.40      2.24 o 
  -6  11  11        5.06        4.10      1.69 o 
  -5  11  11        5.79        5.73      1.70 o 
  -4  11  11        0.08        0.99      1.51 o 
  -3  11  11       12.33       12.80      1.86 o 
  -2  11  11       43.23       42.69      3.07 o 
  -1  11  11      184.93      186.94      5.12 o 
   0  11  11       31.60       29.63      3.34 o 
   1  11  11       19.08       25.45      3.44 o 
   2  11  11       21.52       34.26      4.51 o 
   3  11  11        5.39        2.62      2.32 o 
   4  11  11        5.04        8.71      3.11 o 
   5  11  11       50.21       54.44      5.77 o 
  -7  12  11        2.28        2.03      1.77 o 
  -6  12  11        4.31        5.70      1.89 o 
  -5  12  11        6.17        4.80      1.81 o 
  -4  12  11       20.43       17.02      2.18 o 
  -3  12  11        9.62        5.47      2.00 o 
  -2  12  11        9.94       12.40      2.26 o 
  -1  12  11        2.67        4.34      1.69 o 
   0  12  11       11.48       11.49      3.07 o 
   1  12  11        3.32        3.91      2.72 o 
   2  12  11       68.09       76.98      6.31 o 
   3  12  11        4.49        0.52      4.15 o 
   4  12  11        0.79       -3.59      4.10 o 
   5  12  11        7.39       12.19      4.50 o 
  -6  13  11        0.04        3.67      2.08 o 
  -5  13  11        4.13        6.87      2.27 o 
  -4  13  11       12.09        6.81      2.33 o 
  -3  13  11        6.87        4.21      2.91 o 
  -2  13  11        7.80        4.04      2.19 o 
  -1  13  11        7.83        2.56      3.24 o 
   0  13  11        4.13        5.67      2.98 o 
   1  13  11        6.37        4.41      4.06 o 
   2  13  11       18.86       18.54      4.55 o 
   3  13  11        0.79        5.88      5.19 o 
   4  13  11        4.58       -3.81      4.55 o 
  -5  14  11        3.50        0.98      2.36 o 
  -4  14  11        9.63       13.99      2.76 o 
  -3  14  11        0.61       -0.97      2.14 o 
  -2  14  11        1.98        6.09      3.12 o 
  -1  14  11       65.73       83.32      5.63 o 
   0  14  11        0.25       -4.68      7.79 o 
   1  14  11       12.75        7.36      4.13 o 
   2  14  11        3.86        3.46      4.00 o 
  -3  15  11       13.78       15.16      4.29 o 
  -2  15  11        0.07       -2.97      2.97 o 
  -1  15  11        0.33       -5.73      5.73 o 
   0  15  11       12.22       11.44      4.67 o 
 -11   0  12      171.17      166.92      7.57 o 
  -9   0  12       47.03       46.00      5.79 o 
  -8   0  12      210.08      221.93     13.71 o 
  -7   0  12        0.87        2.57      1.95 o 
  -6   0  12     1599.72     1681.24     42.15 o 
  -5   0  12      338.89      372.02     10.72 o 
  -4   0  12       98.37       82.22      2.39 o 
  -3   0  12      568.57      572.33     11.83 o 
  -2   0  12      861.42      942.10     19.01 o 
  -1   0  12     3070.74     3241.01     62.90 o 
   0   0  12      164.28      190.46      4.27 o 
   1   0  12       21.33       27.05      1.84 o 
   2   0  12      129.72      142.17      3.97 o 
   3   0  12       14.18       23.63      2.82 o 
   4   0  12        0.64        1.92      1.79 o 
   5   0  12       56.08       43.22      3.30 o 
   6   0  12        0.14       -1.81      1.81 o 
   7   0  12       13.18       10.02      2.58 o 
   8   0  12        5.52        5.53      2.85 o 
 -11   1  12        8.00        5.85      1.60 o 
 -10   1  12       25.43       29.98      2.87 o 
  -9   1  12       12.06       11.74      1.32 o 
  -8   1  12       13.58       11.90      2.10 o 
  -7   1  12      413.73      377.18      7.38 o 
  -6   1  12      651.64      647.84     11.22 o 
  -5   1  12      161.94      155.97      2.90 o 
  -4   1  12       63.31       53.21      1.32 o 
  -3   1  12       45.62       45.20      1.34 o 
  -2   1  12        6.21        7.95      0.69 o 
  -1   1  12      120.38      129.12      3.10 o 
   0   1  12      916.26      936.49     12.67 o 
   1   1  12       12.32       18.53      1.08 o 
   2   1  12      225.17      190.26      3.54 o 
   3   1  12      309.38      291.55      6.07 o 
   4   1  12      349.64      365.84      6.81 o 
   5   1  12       14.33        4.57      1.48 o 
   6   1  12        3.60        1.27      1.46 o 
   7   1  12       23.93       24.65      2.49 o 
   8   1  12       74.93       78.57      4.55 o 
 -11   2  12        2.77       -0.31      1.37 o 
 -10   2  12        1.33        2.16      1.42 o 
  -9   2  12       18.01       14.87      1.63 o 
  -8   2  12       78.28       69.31      4.09 o 
  -7   2  12        0.00        0.60      1.21 o 
  -6   2  12      516.06      516.00      7.46 o 
  -5   2  12        1.48        4.07      0.72 o 
  -4   2  12      106.17       93.09      1.80 o 
  -3   2  12       62.02       61.70      1.56 o 
  -2   2  12      169.58      229.48      3.94 o 
  -1   2  12        0.33        2.02      0.51 o 
   0   2  12       10.48        7.92      0.81 o 
   1   2  12      598.59      619.84      8.85 o 
   2   2  12      156.46      185.55      3.76 o 
   3   2  12       20.52       46.28      3.41 o 
   4   2  12      236.97      204.74      5.06 o 
   5   2  12       22.64       25.21      2.18 o 
   6   2  12       33.33       31.29      2.44 o 
   7   2  12        6.40        8.02      2.02 o 
   8   2  12        2.84       -1.46      2.71 o 
 -11   3  12        2.22        2.45      1.33 o 
 -10   3  12        5.53        2.89      1.57 o 
  -9   3  12        1.14        2.84      1.34 o 
  -8   3  12       28.70       30.89      2.05 o 
  -7   3  12        2.18        3.45      1.38 o 
  -6   3  12       95.89       92.71      3.14 o 
  -5   3  12       70.71       73.52      1.75 o 
  -4   3  12       85.37       93.03      1.88 o 
  -3   3  12      110.81      125.11      2.11 o 
  -2   3  12      364.02      404.87      5.90 o 
  -1   3  12       56.74       66.91      1.63 o 
   0   3  12       39.94       42.96      2.22 o 
   1   3  12        0.44       -0.10      0.77 o 
   2   3  12      894.09      877.24     12.29 o 
   3   3  12     1081.96     1016.54     17.10 o 
   4   3  12        6.98        1.18      2.34 o 
   5   3  12      128.36      120.50      4.06 o 
   6   3  12       15.80       15.71      2.06 o 
   7   3  12        0.63       -0.13      1.72 o 
   8   3  12        7.66        9.55      2.29 o 
 -11   4  12        2.72        3.00      1.42 o 
 -10   4  12        1.07        1.77      1.24 o 
  -9   4  12        1.90        1.27      1.43 o 
  -8   4  12        0.00        1.62      1.28 o 
  -7   4  12        4.58        6.64      0.95 o 
  -6   4  12        1.46        2.74      1.60 o 
  -5   4  12       56.46       50.57      2.24 o 
  -4   4  12      172.15      170.78      3.99 o 
  -3   4  12       18.39       21.92      1.13 o 
  -2   4  12       23.20       14.77      0.83 o 
  -1   4  12       16.53       13.53      0.92 o 
   0   4  12      516.96      531.06      7.72 o 
   1   4  12      322.97      322.75      5.25 o 
   2   4  12      537.94      543.19      8.18 o 
   3   4  12      550.33      523.13      9.74 o 
   4   4  12        8.28        8.42      1.65 o 
   5   4  12       21.85       14.61      2.23 o 
   6   4  12        0.00       -0.71      1.59 o 
   7   4  12        1.58        1.97      1.87 o 
   8   4  12        6.02        3.82      2.08 o 
 -11   5  12        3.81        5.78      1.61 o 
 -10   5  12        6.67       10.46      1.63 o 
  -9   5  12        2.64        4.04      1.23 o 
  -8   5  12       20.39       18.00      2.40 o 
  -7   5  12       43.28       42.65      2.00 o 
  -6   5  12       79.62       85.94      6.11 o 
  -5   5  12       14.67       14.71      1.36 o 
  -4   5  12       16.95       18.57      1.47 o 
  -3   5  12      167.76      133.55      4.85 o 
  -2   5  12      304.92      296.85      5.48 o 
  -1   5  12       67.64       69.57      2.24 o 
   0   5  12       11.48       15.34      1.13 o 
   1   5  12       91.97       96.34      2.49 o 
   2   5  12       32.22       34.70      1.88 o 
   3   5  12      231.30      221.19      5.26 o 
   4   5  12      141.41      138.42      5.00 o 
   5   5  12        0.47        3.10      1.60 o 
   6   5  12        7.43       12.81      2.03 o 
   7   5  12       50.58       59.00      3.43 o 
   8   5  12        0.09       -1.32      1.90 o 
 -11   6  12       22.36       22.25      2.46 o 
 -10   6  12       19.96       19.48      2.31 o 
  -9   6  12        5.73        7.02      1.91 o 
  -8   6  12        2.51        0.18      1.11 o 
  -7   6  12        1.78        3.77      1.14 o 
  -6   6  12      293.65      319.93      8.44 o 
  -5   6  12       17.53       17.26      1.48 o 
  -4   6  12      113.25      112.46      4.16 o 
  -3   6  12       51.07       61.30      3.39 o 
  -2   6  12      229.11      215.71      5.18 o 
  -1   6  12      343.79      331.78      5.84 o 
   0   6  12      261.38      264.88      5.00 o 
   1   6  12       90.47       84.35      2.60 o 
   2   6  12       40.83       43.14      2.38 o 
   3   6  12      241.71      236.07      5.62 o 
   4   6  12        3.66        3.96      1.59 o 
   5   6  12        0.19        0.91      1.63 o 
   6   6  12        0.99        2.22      1.77 o 
   7   6  12        4.44        3.46      2.00 o 
   8   6  12        1.11        2.95      2.39 o 
 -10   7  12       13.73       16.92      2.91 o 
  -9   7  12        0.67        0.42      1.34 o 
  -8   7  12       22.84       23.72      2.14 o 
  -7   7  12       15.98       17.40      1.89 o 
  -6   7  12      100.61      102.03      3.19 o 
  -5   7  12        4.89        6.97      1.81 o 
  -4   7  12        2.82        1.10      1.15 o 
  -3   7  12        0.29       -1.07      1.07 o 
  -2   7  12        0.08        1.67      1.14 o 
  -1   7  12       41.39       31.45      1.55 o 
   0   7  12        6.81        3.90      1.21 o 
   1   7  12        7.75       11.75      1.53 o 
   2   7  12       13.07       15.84      1.99 o 
   3   7  12        0.39        2.88      1.62 o 
   4   7  12       69.88       61.61      3.52 o 
   5   7  12        9.44        2.32      1.88 o 
   6   7  12        1.85       -0.57      1.96 o 
   7   7  12        7.85       10.69      2.51 o 
 -10   8  12        1.83        3.53      2.16 o 
  -9   8  12       12.89       15.17      1.94 o 
  -8   8  12       28.10       30.59      2.19 o 
  -7   8  12       10.22       10.85      1.59 o 
  -6   8  12       23.17       25.14      1.95 o 
  -5   8  12        0.12       -0.01      1.13 o 
  -4   8  12        2.28        4.30      1.39 o 
  -3   8  12        2.42        3.44      1.30 o 
  -2   8  12      337.39      321.09      6.69 o 
  -1   8  12        6.50        7.56      1.34 o 
   0   8  12       63.79       71.99      2.82 o 
   1   8  12        0.04        0.31      1.34 o 
   2   8  12        2.62        0.86      1.55 o 
   3   8  12       18.91       19.05      2.24 o 
   4   8  12        9.76       15.32      2.29 o 
   5   8  12        0.49       -0.02      1.93 o 
   6   8  12        8.12        7.66      2.36 o 
   7   8  12       29.51       35.72      4.42 o 
  -9   9  12       92.46       97.70      3.87 o 
  -8   9  12       25.47       26.56      2.42 o 
  -7   9  12        1.09        2.11      1.42 o 
  -6   9  12       47.65       56.01      4.42 o 
  -5   9  12      227.17      218.63      7.41 o 
  -4   9  12       92.60       91.55      4.29 o 
  -3   9  12       16.37       11.81      1.65 o 
  -2   9  12        0.32       -1.25      1.25 o 
  -1   9  12       23.48       24.49      1.82 o 
   0   9  12       27.31       23.39      2.39 o 
   1   9  12       76.38       75.89      4.11 o 
   2   9  12       63.92       65.13      4.10 o 
   3   9  12        2.36        2.01      1.69 o 
   4   9  12        7.19       12.01      2.19 o 
   5   9  12        0.03       -1.83      1.83 o 
   6   9  12       10.87       14.34      3.06 o 
  -9  10  12       13.05       13.72      3.05 o 
  -8  10  12        7.93       12.60      3.21 o 
  -7  10  12        0.11        0.09      1.43 o 
  -6  10  12        0.49       -0.26      1.77 o 
  -5  10  12        3.68        4.81      1.65 o 
  -4  10  12        9.13       14.34      1.77 o 
  -3  10  12       32.85       42.05      2.57 o 
  -2  10  12        2.71        3.79      1.50 o 
  -1  10  12        5.70       10.24      1.77 o 
   0  10  12       27.08       26.87      2.55 o 
   1  10  12        1.81        0.41      4.78 o 
   2  10  12        0.03        0.35      1.99 o 
   3  10  12        0.13       -2.06      2.06 o 
   4  10  12        2.17        0.93      2.92 o 
   5  10  12       29.53       31.26      4.61 o 
   6  10  12       20.35       18.19      4.10 o 
  -8  11  12        7.35        7.70      2.17 o 
  -7  11  12        0.07       -1.05      1.55 o 
  -6  11  12        2.95        3.57      2.45 o 
  -5  11  12       12.32       15.68      2.11 o 
  -4  11  12       12.60       13.43      2.78 o 
  -3  11  12        7.47        9.74      1.80 o 
  -2  11  12       25.42       26.33      3.22 o 
  -1  11  12        5.74        8.06      1.71 o 
   0  11  12       69.55       58.55      5.61 o 
   1  11  12        0.38        0.10      2.38 o 
   2  11  12       13.19        9.58      3.43 o 
   3  11  12        6.42        3.19      4.71 o 
   4  11  12        1.79        2.88      5.31 o 
   5  11  12        2.27        0.10      4.68 o 
  -7  12  12        0.03       -0.22      1.93 o 
  -6  12  12        4.10        4.94      3.02 o 
  -5  12  12        2.30        0.48      1.68 o 
  -4  12  12       13.29       17.35      2.23 o 
  -3  12  12       16.79       19.91      2.53 o 
  -2  12  12       14.59       16.05      2.48 o 
  -1  12  12        4.46        4.95      1.74 o 
   0  12  12       21.43       18.57      3.20 o 
   1  12  12       12.57       10.03      3.03 o 
   2  12  12        6.02        1.09      3.24 o 
   3  12  12        0.98        1.91      4.46 o 
   4  12  12        4.75        0.16      4.55 o 
  -6  13  12        4.00        6.50      2.39 o 
  -5  13  12        2.63        1.09      2.49 o 
  -4  13  12        1.24       -1.27      1.94 o 
  -3  13  12        9.27       12.47      2.51 o 
  -2  13  12        1.26       -2.02      2.02 o 
  -1  13  12        0.22        1.83      2.77 o 
   0  13  12        0.81        1.95      2.64 o 
   1  13  12        7.95       11.72      3.37 o 
   2  13  12        1.50       -3.29      3.29 o 
   3  13  12       10.71        4.70      5.24 o 
  -5  14  12       16.47       24.71      3.71 o 
  -4  14  12        5.97        6.42      3.05 o 
  -3  14  12        2.10        3.17      2.72 o 
  -2  14  12        3.65       -0.33      2.84 o 
  -1  14  12       11.28        9.92      3.67 o 
   0  14  12       24.42       26.39      4.04 o 
   1  14  12       18.41       16.67      8.88 o 
   2  14  12        1.18        5.17      4.23 o 
  -3  15  12       18.35        9.82      7.02 o 
  -2  15  12        0.01       -3.75      9.53 o 
  -1  15  12       55.58       53.69      8.93 o 
 -11   1  13        7.59        6.65      2.44 o 
 -10   1  13       43.00       42.53      3.22 o 
  -9   1  13        0.13       -0.94      0.96 o 
  -8   1  13      145.79      133.04      5.06 o 
  -7   1  13      764.89      755.44     13.09 o 
  -6   1  13       49.60       63.15      1.95 o 
  -5   1  13       54.86       49.33      1.47 o 
  -4   1  13       45.67       43.90      1.82 o 
  -3   1  13      812.41      899.95     14.15 o 
  -2   1  13      446.36      473.25      7.25 o 
  -1   1  13       23.31       22.59      1.14 o 
   0   1  13        4.29        8.18      0.82 o 
   1   1  13       22.65       17.08      1.13 o 
   2   1  13      169.73      161.25      3.25 o 
   3   1  13      123.86      109.89      3.23 o 
   4   1  13      109.45      108.33      3.35 o 
   5   1  13       39.44       42.98      2.42 o 
   6   1  13        1.36        0.15      1.80 o 
   7   1  13        6.91        1.98      1.89 o 
   8   1  13        2.15        4.82      2.12 o 
 -11   2  13        7.04        3.44      3.85 o 
 -10   2  13       44.09       43.37      3.52 o 
  -9   2  13        0.01        0.12      1.11 o 
  -8   2  13       12.24       12.45      1.41 o 
  -7   2  13        1.83        0.53      0.99 o 
  -6   2  13       20.87       17.53      1.39 o 
  -5   2  13      150.09      151.43      2.44 o 
  -4   2  13      425.00      468.38      6.10 o 
  -3   2  13       25.69       28.33      1.02 o 
  -2   2  13        9.91        7.24      0.86 o 
  -1   2  13      189.30      201.89      3.39 o 
   0   2  13      349.59      367.62      5.62 o 
   1   2  13       28.20       24.77      1.38 o 
   2   2  13       79.16       79.12      2.44 o 
   3   2  13      322.34      332.43      6.85 o 
   4   2  13      263.22      251.83      6.95 o 
   5   2  13        1.33        2.82      1.54 o 
   6   2  13       17.14       20.83      2.20 o 
   7   2  13       37.33       49.91      3.19 o 
   8   2  13        3.05        3.41      2.13 o 
 -11   3  13       15.79       18.23      2.30 o 
 -10   3  13       29.85       38.23      2.62 o 
  -9   3  13        0.03       -0.44      1.22 o 
  -8   3  13        6.71        9.63      1.45 o 
  -7   3  13        0.36        1.41      1.07 o 
  -6   3  13      200.33      195.60      3.52 o 
  -5   3  13      128.21      138.32      3.15 o 
  -4   3  13       49.10       48.66      1.68 o 
  -3   3  13        0.02       -0.35      0.35 o 
  -2   3  13        0.90        6.49      0.70 o 
  -1   3  13      284.22      298.88      4.35 o 
   0   3  13       68.80       88.92      2.33 o 
   1   3  13      249.04      250.71      4.61 o 
   2   3  13      152.04      126.59      2.97 o 
   3   3  13       35.34       22.72      1.98 o 
   4   3  13       24.58       22.76      2.11 o 
   5   3  13        2.16        5.27      1.71 o 
   6   3  13       62.98       69.28      3.42 o 
   7   3  13        0.88       -1.79      1.79 o 
   8   3  13        0.55       -0.73      1.97 o 
 -11   4  13       13.48       15.86      1.79 o 
 -10   4  13        0.40        2.07      1.82 o 
  -9   4  13        8.40        7.88      1.64 o 
  -8   4  13        0.04        1.16      1.28 o 
  -7   4  13        2.32        0.71      0.84 o 
  -6   4  13       68.32       76.05      2.41 o 
  -5   4  13        0.98        5.20      0.99 o 
  -4   4  13       68.32       63.69      6.07 o 
  -3   4  13        4.30        6.31      0.95 o 
  -2   4  13       16.38       11.38      0.95 o 
  -1   4  13      314.40      299.20      5.11 o 
   0   4  13      158.19      173.42      3.52 o 
   1   4  13        6.95       11.12      1.12 o 
   2   4  13       20.31       19.59      1.58 o 
   3   4  13       84.69       89.42      3.28 o 
   4   4  13        1.04       -0.44      1.35 o 
   5   4  13        3.75        1.19      1.61 o 
   6   4  13       17.63       22.74      2.80 o 
   7   4  13        1.65       -1.22      1.80 o 
   8   4  13        1.75        2.72      2.08 o 
 -11   5  13        8.56        9.59      1.76 o 
 -10   5  13        3.33        4.54      1.46 o 
  -9   5  13       21.99       23.32      2.05 o 
  -8   5  13       36.58       38.48      1.97 o 
  -7   5  13       16.84       11.61      1.28 o 
  -6   5  13      251.78      282.03     11.87 o 
  -5   5  13      893.03      904.58     21.30 o 
  -4   5  13        6.57        5.72      1.07 o 
  -3   5  13      276.55      249.37      6.81 o 
  -2   5  13      140.87      157.79      3.50 o 
  -1   5  13      794.56      820.79     15.17 o 
   0   5  13      123.06      100.04      2.67 o 
   1   5  13        1.64        0.36      1.05 o 
   2   5  13      127.87      130.07      3.40 o 
   3   5  13       96.46       96.45      3.50 o 
   4   5  13        5.24        3.46      1.56 o 
   5   5  13        8.93       13.31      1.97 o 
   6   5  13        2.01        1.68      1.73 o 
   7   5  13        7.40        6.81      2.14 o 
   8   5  13        9.18        6.74      2.47 o 
 -11   6  13        1.73       13.20      3.86 o 
 -10   6  13        2.74        2.25      1.54 o 
  -9   6  13       17.28       22.59      2.15 o 
  -8   6  13       36.44       37.58      2.12 o 
  -7   6  13       62.30       61.42      2.46 o 
  -6   6  13        0.72        3.64      1.51 o 
  -5   6  13       25.16       23.63      1.69 o 
  -4   6  13        8.76       11.56      1.51 o 
  -3   6  13        9.70        1.42      1.02 o 
  -2   6  13      107.58      114.10      3.11 o 
  -1   6  13      281.09      270.40      5.07 o 
   0   6  13      593.01      556.74      9.05 o 
   1   6  13        0.95       -0.34      1.05 o 
   2   6  13       70.15       76.68      3.44 o 
   3   6  13      205.71      197.32      5.67 o 
   4   6  13        1.71        0.76      1.89 o 
   5   6  13        0.01        2.18      1.87 o 
   6   6  13        0.06       -1.92      1.92 o 
   7   6  13        4.47       11.46      2.63 o 
 -10   7  13        1.36        3.62      2.08 o 
  -9   7  13        0.18        1.55      1.42 o 
  -8   7  13       57.52       55.61      2.59 o 
  -7   7  13       84.54       89.71      3.14 o 
  -6   7  13       20.87       20.77      1.74 o 
  -5   7  13       41.83       44.71      2.23 o 
  -4   7  13       12.67        6.91      1.38 o 
  -3   7  13        5.12        1.92      1.18 o 
  -2   7  13       75.49       80.68      3.58 o 
  -1   7  13       13.14       11.94      1.55 o 
   0   7  13      115.93      103.70      3.21 o 
   1   7  13      346.54      335.03      7.75 o 
   2   7  13       11.13       14.01      1.97 o 
   3   7  13      143.15      121.84      4.44 o 
   4   7  13       59.01       51.85      4.67 o 
   5   7  13       56.28       53.02      5.08 o 
   6   7  13        8.04        8.55      2.42 o 
   7   7  13       43.76       55.33      4.07 o 
 -10   8  13       28.50       30.79      3.15 o 
  -9   8  13        3.05        7.37      2.51 o 
  -8   8  13        8.81        4.30      1.63 o 
  -7   8  13       26.73       28.01      2.08 o 
  -6   8  13        3.96        2.22      1.30 o 
  -5   8  13       16.16       13.94      1.65 o 
  -4   8  13       38.42       30.98      2.23 o 
  -3   8  13        0.17       -1.12      1.12 o 
  -2   8  13       43.09       41.13      2.04 o 
  -1   8  13       86.47       87.76      3.22 o 
   0   8  13        0.33        0.11      1.72 o 
   1   8  13        0.04       -1.34      1.39 o 
   2   8  13        4.75        7.57      2.12 o 
   3   8  13        0.56        4.18      1.80 o 
   4   8  13        3.54        4.21      1.94 o 
   5   8  13        9.86        4.51      2.20 o 
   6   8  13        8.09       11.95      2.67 o 
   7   8  13       11.80       19.47      3.46 o 
  -9   9  13        0.79        3.36      1.92 o 
  -8   9  13       20.66       13.21      2.07 o 
  -7   9  13       13.83       15.15      2.04 o 
  -6   9  13        2.38        2.40      1.67 o 
  -5   9  13       34.26       37.25      2.55 o 
  -4   9  13       36.85       39.20      3.40 o 
  -3   9  13       32.02       30.96      2.46 o 
  -2   9  13       27.10       20.61      1.71 o 
  -1   9  13        6.09        5.24      1.36 o 
   0   9  13        1.29       -0.68      1.62 o 
   1   9  13        5.31        9.17      3.02 o 
   2   9  13        0.43       -1.80      1.80 o 
   3   9  13        1.68        0.69      2.01 o 
   4   9  13        4.12        5.09      2.51 o 
   5   9  13        7.31        4.97      2.62 o 
   6   9  13       21.71       19.01      4.30 o 
  -9  10  13       27.20       35.25      5.35 o 
  -8  10  13       43.46       46.63      3.24 o 
  -7  10  13        1.70       -0.77      1.55 o 
  -6  10  13       43.02       49.05      3.10 o 
  -5  10  13       49.07       51.42      3.06 o 
  -4  10  13        9.82        7.25      1.63 o 
  -3  10  13       30.02       30.60      2.31 o 
  -2  10  13       20.68       20.16      2.03 o 
  -1  10  13        1.37        0.32      1.44 o 
   0  10  13       60.71       65.99      3.68 o 
   1  10  13        5.20        4.32      2.90 o 
   2  10  13        0.49        2.73      2.72 o 
   3  10  13        5.19        3.17      3.93 o 
   4  10  13        2.18        3.10      2.57 o 
   5  10  13        0.31       -0.44      3.16 o 
  -8  11  13        1.57        1.51      1.89 o 
  -7  11  13       19.70       18.44      2.54 o 
  -6  11  13        0.14        1.73      2.19 o 
  -5  11  13        0.91       -0.71      1.85 o 
  -4  11  13       47.67       47.22      3.22 o 
  -3  11  13        0.15       -0.82      1.38 o 
  -2  11  13        6.07        1.16      1.57 o 
  -1  11  13        1.25       -0.41      1.50 o 
   0  11  13        8.30        7.72      2.78 o 
   1  11  13        1.48       -0.30      2.53 o 
   2  11  13        5.30       11.36      3.58 o 
   3  11  13        6.64        6.28      3.54 o 
   4  11  13        0.07        1.31      3.67 o 
   5  11  13        0.44       -0.50      3.24 o 
  -7  12  13        6.08        2.34      1.98 o 
  -6  12  13        0.69        2.38      2.10 o 
  -5  12  13        2.46        4.01      2.02 o 
  -4  12  13        2.57        8.13      3.56 o 
  -3  12  13       12.04       13.20      2.87 o 
  -2  12  13       56.70       64.09      3.76 o 
  -1  12  13       41.07       44.10      3.33 o 
   0  12  13       10.09        4.82      2.83 o 
   1  12  13       95.09      100.90      6.18 o 
   2  12  13       11.93       16.65      4.20 o 
   3  12  13        0.61       -3.88      4.00 o 
   4  12  13       18.42       22.30      6.14 o 
  -6  13  13        1.81        4.40      3.56 o 
  -5  13  13        0.26       -2.26      2.26 o 
  -4  13  13        0.84       -0.91      4.06 o 
  -3  13  13        0.31        2.83      2.49 o 
  -2  13  13        9.18        3.94      2.06 o 
  -1  13  13       35.35       46.05     16.59 o 
   0  13  13        8.46        8.65      3.94 o 
   1  13  13        0.20       -1.79      5.08 o 
   2  13  13       10.81       11.46      5.52 o 
   3  13  13        0.27       -1.73      4.61 o 
  -5  14  13        0.41        1.15      3.12 o 
  -4  14  13       43.62       49.42      6.06 o 
  -3  14  13       78.98       93.48      5.87 o 
  -2  14  13        6.40        7.37      4.10 o 
  -1  14  13        2.37        0.30      3.95 o 
   0  14  13        8.02        9.00      4.11 o 
   1  14  13        0.84        3.26      5.21 o 
  -8   0  14      103.30      112.57      5.50 o 
  -7   0  14        8.97        4.56      2.06 o 
  -6   0  14     1374.69     1351.23     23.30 o 
  -5   0  14      221.25      230.30      6.79 o 
  -4   0  14       47.57       42.42      2.92 o 
  -3   0  14       49.25       45.90      5.32 o 
  -2   0  14       27.21       34.04      2.48 o 
  -1   0  14     1229.58     1402.08     28.14 o 
   0   0  14      821.57      853.94     15.64 o 
   1   0  14       46.15       41.17      2.14 o 
   2   0  14       74.89       76.44      3.07 o 
   3   0  14     1404.56     1386.72     32.72 o 
   4   0  14      313.65      355.38      9.66 o 
   5   0  14        0.04        2.79      1.88 o 
   6   0  14        4.53       -1.04      2.31 o 
   7   0  14        3.91       -2.41      2.41 o 
   8   0  14       25.55       30.39      4.81 o 
 -11   1  14       51.40       58.94      4.30 o 
 -10   1  14       11.18       15.34      2.03 o 
  -9   1  14       10.47        6.93      2.61 o 
  -8   1  14        4.24        1.15      1.72 o 
  -7   1  14       33.01       48.10      2.41 o 
  -6   1  14       42.70       38.82      1.47 o 
  -5   1  14       19.71       18.57      0.92 o 
  -4   1  14        2.87        5.48      0.72 o 
  -3   1  14        0.41        0.03      0.37 o 
  -2   1  14      106.62      103.30      2.98 o 
  -1   1  14       43.12       41.98      1.91 o 
   0   1  14       59.92       55.99      1.73 o 
   1   1  14       87.93       85.93      2.26 o 
   2   1  14        0.23        1.33      0.95 o 
   3   1  14        1.15        2.11      1.33 o 
   4   1  14       25.03       27.80      1.99 o 
   5   1  14        1.24        1.39      1.34 o 
   6   1  14        3.29        1.42      1.70 o 
   7   1  14       49.24       54.59      3.39 o 
   8   1  14       11.22       13.79      2.56 o 
 -11   2  14        0.21       -2.05      2.05 o 
 -10   2  14        7.21        7.51      1.67 o 
  -9   2  14        1.70        0.39      1.18 o 
  -8   2  14       49.35       50.45      2.40 o 
  -7   2  14        4.24        2.72      1.06 o 
  -6   2  14       27.55       29.07      1.29 o 
  -5   2  14      292.47      299.44      5.26 o 
  -4   2  14        1.21        0.65      0.50 o 
  -3   2  14       37.50       57.71      2.32 o 
  -2   2  14      139.35      144.26      3.19 o 
  -1   2  14      326.37      400.05      5.96 o 
   0   2  14        3.07        3.17      0.78 o 
   1   2  14       32.43       30.72      1.56 o 
   2   2  14        2.06        1.45      1.00 o 
   3   2  14       51.89       49.34      2.61 o 
   4   2  14       39.97       45.50      2.61 o 
   5   2  14        8.82        9.61      1.79 o 
   6   2  14       15.08       16.59      2.15 o 
   7   2  14       30.12       37.17      3.01 o 
   8   2  14       17.54       10.03      2.36 o 
 -11   3  14        3.55        1.87      3.27 o 
 -10   3  14        7.17        7.91      3.21 o 
  -9   3  14        1.03        1.82      1.49 o 
  -8   3  14        4.53        5.03      1.58 o 
  -7   3  14       70.71       63.75      3.01 o 
  -6   3  14        8.00       10.79      1.19 o 
  -5   3  14      164.57      156.93      3.77 o 
  -4   3  14      185.90      183.35      3.67 o 
  -3   3  14      462.66      447.20      8.80 o 
  -2   3  14        9.74        9.17      1.05 o 
  -1   3  14       88.44       82.05      1.98 o 
   0   3  14      178.73      185.72      3.67 o 
   1   3  14       14.02       11.09      1.19 o 
   2   3  14      207.78      163.09      3.85 o 
   3   3  14      190.79      182.95      4.72 o 
   4   3  14        1.77        6.95      1.80 o 
   5   3  14        6.44       10.10      2.05 o 
   6   3  14        2.01        1.22      1.73 o 
   7   3  14        0.14        3.44      1.92 o 
   8   3  14        2.22        0.82      2.29 o 
 -11   4  14        1.70        5.57      1.66 o 
 -10   4  14        0.10        0.24      1.74 o 
  -9   4  14        1.59        3.20      1.66 o 
  -8   4  14       29.08       26.88      1.54 o 
  -7   4  14       10.53       10.00      1.12 o 
  -6   4  14       49.73       52.60      2.18 o 
  -5   4  14        6.38        6.02      1.09 o 
  -4   4  14        1.19       -1.25      1.25 o 
  -3   4  14       95.75       88.68      2.92 o 
  -2   4  14       89.68       93.64      3.46 o 
  -1   4  14       41.48       47.10      1.89 o 
   0   4  14      186.78      180.32      4.04 o 
   1   4  14      659.74      650.28     10.33 o 
   2   4  14      817.90      862.80     13.43 o 
   3   4  14      323.72      328.60      6.96 o 
   4   4  14       26.76       20.57      2.05 o 
   5   4  14        4.48        4.52      1.73 o 
   6   4  14        4.66        5.14      1.93 o 
   7   4  14       17.80       25.44      3.03 o 
 -11   5  14        0.59        4.85      1.79 o 
 -10   5  14        9.17        9.31      1.57 o 
  -9   5  14        0.02       -0.35      1.17 o 
  -8   5  14       14.88       14.24      1.50 o 
  -7   5  14       28.18       27.98      2.41 o 
  -6   5  14      193.71      194.07      8.25 o 
  -5   5  14      128.19      132.93      7.92 o 
  -4   5  14      282.54      260.35      5.78 o 
  -3   5  14      169.89      166.97      3.85 o 
  -2   5  14      284.16      281.34      5.40 o 
  -1   5  14      325.47      334.94      7.12 o 
   0   5  14      188.41      181.97      4.25 o 
   1   5  14      200.24      211.88      4.45 o 
   2   5  14       28.66       30.55      2.40 o 
   3   5  14       12.41       19.75      2.36 o 
   4   5  14       38.59       49.79      3.21 o 
   5   5  14       33.08       36.92      3.07 o 
   6   5  14        9.59       16.38      2.79 o 
   7   5  14        0.21       -0.40      2.15 o 
 -10   6  14        0.39       -0.49      1.42 o 
  -9   6  14        5.96        5.83      2.07 o 
  -8   6  14        0.06        0.01      1.17 o 
  -7   6  14        7.63        9.22      2.10 o 
  -6   6  14      111.17      117.87      3.91 o 
  -5   6  14        6.02        5.11      1.48 o 
  -4   6  14       17.14       14.46      1.82 o 
  -3   6  14      254.89      233.99      5.06 o 
  -2   6  14        1.45        0.99      1.09 o 
  -1   6  14        0.61        0.69      0.97 o 
   0   6  14        6.98        7.53      1.31 o 
   1   6  14      359.14      345.60      7.96 o 
   2   6  14       38.36       38.02      3.43 o 
   3   6  14        7.23        3.53      1.73 o 
   4   6  14       14.00       11.43      2.63 o 
   5   6  14        0.45       -0.91      2.31 o 
   6   6  14       65.27       70.83      5.29 o 
   7   6  14        9.54       11.75      2.83 o 
 -10   7  14        3.92        3.45      1.68 o 
  -9   7  14        0.57       -0.94      1.40 o 
  -8   7  14        2.52        4.46      2.06 o 
  -7   7  14       57.11       58.72      4.65 o 
  -6   7  14        7.10       10.23      1.58 o 
  -5   7  14       31.62       27.65      2.30 o 
  -4   7  14        0.04       -0.82      1.72 o 
  -3   7  14       22.83       13.70      1.83 o 
  -2   7  14        2.01        2.55      1.14 o 
  -1   7  14       14.01       18.70      1.77 o 
   0   7  14      115.66      104.46      3.36 o 
   1   7  14      558.99      569.11     11.86 o 
   2   7  14        1.54       -1.70      1.70 o 
   3   7  14       64.04       57.63      3.38 o 
   4   7  14        7.62        4.45      2.54 o 
   5   7  14        0.39        1.62      2.06 o 
   6   7  14        0.02       -0.30      2.24 o 
   7   7  14        1.66        4.55      2.51 o 
 -10   8  14       53.03       55.92      3.91 o 
  -9   8  14        3.62        1.19      1.69 o 
  -8   8  14        6.54        3.99      1.67 o 
  -7   8  14       16.87       17.71      2.78 o 
  -6   8  14       41.48       44.40      2.70 o 
  -5   8  14       33.67       38.74      2.83 o 
  -4   8  14      103.83       98.54      3.81 o 
  -3   8  14       49.57       44.70      2.77 o 
  -2   8  14        0.64        1.25      1.15 o 
  -1   8  14      332.10      301.70      6.50 o 
   0   8  14      223.29      197.56      5.65 o 
   1   8  14        0.23        3.83      1.84 o 
   2   8  14        0.01       -1.77      1.77 o 
   3   8  14        0.22       -1.99      1.99 o 
   4   8  14        0.04        0.25      2.19 o 
   5   8  14        4.00        3.45      2.52 o 
   6   8  14       10.44       11.35      4.00 o 
  -9   9  14        0.11       -1.95      1.95 o 
  -8   9  14       36.86       31.59      3.03 o 
  -7   9  14        3.61        1.19      2.16 o 
  -6   9  14       24.28       20.66      3.62 o 
  -5   9  14       31.10       26.16      2.60 o 
  -4   9  14      113.80      114.52      4.20 o 
  -3   9  14        6.30       10.20      1.85 o 
  -2   9  14        2.63        1.82      1.84 o 
  -1   9  14       67.88       76.90      3.21 o 
   0   9  14       30.91       40.00      2.86 o 
   1   9  14        3.75       -3.08      3.08 o 
   2   9  14       11.56       15.10      2.86 o 
   3   9  14       41.56       42.02      3.82 o 
   4   9  14       29.98       28.44      3.54 o 
   5   9  14        1.75        4.76      2.77 o 
   6   9  14        8.96        7.08      5.90 o 
  -9  10  14        9.49        5.52      3.88 o 
  -8  10  14       64.73       64.29      3.67 o 
  -7  10  14       24.93       25.41      2.56 o 
  -6  10  14       11.92        7.30      2.09 o 
  -5  10  14        0.62        2.01      1.78 o 
  -4  10  14        7.93        9.10      1.97 o 
  -3  10  14       10.68        7.45      1.83 o 
  -2  10  14       37.67       30.79      2.27 o 
  -1  10  14        0.02       -0.59      1.88 o 
   0  10  14       12.39       13.30      4.89 o 
   1  10  14        0.23       -2.57      2.57 o 
   2  10  14        1.09       -1.47      2.92 o 
   3  10  14       26.39       33.62      4.28 o 
   4  10  14        9.43        8.36      2.87 o 
   5  10  14        9.15        5.81      3.34 o 
  -8  11  14       16.28       19.07      3.28 o 
  -7  11  14       10.70       14.52      2.32 o 
  -6  11  14        0.25        4.55      3.21 o 
  -5  11  14       55.67       52.14      3.44 o 
  -4  11  14       75.40       80.52      3.97 o 
  -3  11  14        2.13        1.90      2.02 o 
  -2  11  14        0.05       -1.18      1.63 o 
  -1  11  14       57.94       55.37      4.02 o 
   0  11  14       10.03       12.25      3.60 o 
   1  11  14        3.02        7.55      3.44 o 
   2  11  14        7.28       12.08      3.55 o 
   3  11  14       66.37       97.41      7.30 o 
   4  11  14        1.20        0.35      3.15 o 
  -7  12  14        1.90        2.79      2.27 o 
  -6  12  14       10.28       10.84      3.23 o 
  -5  12  14       15.38       16.20      2.50 o 
  -4  12  14        0.20        0.79      3.67 o 
  -3  12  14       33.00       33.77      3.66 o 
  -2  12  14        2.24        4.44      3.89 o 
  -1  12  14        6.42        4.61      3.51 o 
   0  12  14       10.36        8.87      3.58 o 
   1  12  14        0.89        0.23      3.29 o 
   2  12  14       16.38       16.41      4.15 o 
   3  12  14        0.88        4.93      4.90 o 
   4  12  14        2.69        1.12      4.52 o 
  -6  13  14        2.52        5.17      3.80 o 
  -5  13  14        5.24        2.66      2.70 o 
  -4  13  14        1.76        4.76      2.63 o 
  -3  13  14        9.83        8.32      4.53 o 
  -2  13  14        1.36       -1.87      1.87 o 
  -1  13  14      101.04      106.25      7.65 o 
   0  13  14       51.08       51.53      5.69 o 
   1  13  14       28.46       32.01      5.15 o 
   2  13  14        5.84       13.84      5.66 o 
  -4  14  14        3.19       -1.83      2.76 o 
  -3  14  14        2.14        2.77      2.75 o 
  -2  14  14        3.87       -3.67      3.67 o 
  -1  14  14        1.02        1.75      3.87 o 
   0  14  14        7.31        7.93      4.28 o 
   1  14  14        1.67       -0.07      4.72 o 
 -11   1  15        3.86        7.11      2.13 o 
 -10   1  15       15.46        9.17      1.78 o 
  -9   1  15      116.37      100.02      3.98 o 
  -8   1  15        0.04       -0.31      1.56 o 
  -7   1  15       42.09       38.70      1.99 o 
  -6   1  15       35.80       33.65      1.32 o 
  -5   1  15        0.09        0.03      0.81 o 
  -4   1  15       37.38       37.67      3.13 o 
  -3   1  15      150.19      147.44     11.19 o 
  -2   1  15       62.22       64.10      2.44 o 
  -1   1  15       30.67       39.19      1.62 o 
   0   1  15      104.98      112.19      2.52 o 
   1   1  15       53.58       35.69      2.15 o 
   2   1  15       28.97       37.10      1.99 o 
   3   1  15      161.51      136.12      3.65 o 
   4   1  15       19.40       12.18      1.82 o 
   5   1  15       14.69        8.36      1.84 o 
   6   1  15       10.75        5.41      1.90 o 
   7   1  15       27.86       33.52      2.99 o 
 -11   2  15        5.76        3.39      2.23 o 
 -10   2  15        2.11        5.76      1.94 o 
  -9   2  15        0.30        2.37      1.33 o 
  -8   2  15        0.16        0.63      1.17 o 
  -7   2  15        2.97        4.04      1.60 o 
  -6   2  15        0.95        1.45      0.76 o 
  -5   2  15        0.00       -0.68      0.68 o 
  -4   2  15       34.81       27.80      1.89 o 
  -3   2  15       15.14       21.00      1.47 o 
  -2   2  15        0.56        1.28      0.77 o 
  -1   2  15       58.97       67.55      2.21 o 
   0   2  15       10.57       14.16      1.14 o 
   1   2  15        4.64        5.69      1.17 o 
   2   2  15      202.79      186.86      4.21 o 
   3   2  15      275.31      262.12      5.92 o 
   4   2  15       12.53       10.53      1.75 o 
   5   2  15       55.80       51.27      2.98 o 
   6   2  15       20.36       17.37      2.20 o 
   7   2  15        0.74       -1.84      1.84 o 
 -11   3  15        0.00       -0.03      2.12 o 
 -10   3  15        3.92        5.67      1.79 o 
  -9   3  15        0.89        1.51      2.11 o 
  -8   3  15       14.11       12.90      1.83 o 
  -7   3  15        0.15       -0.67      0.80 o 
  -6   3  15       44.28       45.07      2.01 o 
  -5   3  15       19.39       18.39      1.59 o 
  -4   3  15        8.54       12.22      1.70 o 
  -3   3  15        9.06        9.41      1.30 o 
  -2   3  15        0.66        0.88      0.86 o 
  -1   3  15       27.09       18.49      1.34 o 
   0   3  15      117.90      101.60      3.56 o 
   1   3  15       32.87       36.02      1.82 o 
   2   3  15      191.59      174.14      4.55 o 
   3   3  15      335.90      317.18      6.83 o 
   4   3  15        6.91        6.72      1.73 o 
   5   3  15        7.51        1.01      1.69 o 
   6   3  15       18.76       26.95      2.93 o 
   7   3  15        0.43       -2.15      2.15 o 
 -11   4  15        0.22        0.27      2.64 o 
 -10   4  15       16.01       18.99      2.36 o 
  -9   4  15       60.85       65.52      3.60 o 
  -8   4  15       15.99       15.89      2.94 o 
  -7   4  15        0.53       -0.93      0.93 o 
  -6   4  15      132.52      124.82      4.50 o 
  -5   4  15      247.86      238.69      6.90 o 
  -4   4  15       56.49       48.99      2.11 o 
  -3   4  15       52.93       49.97      1.96 o 
  -2   4  15      329.58      344.78      6.47 o 
  -1   4  15      505.21      508.63      9.98 o 
   0   4  15       75.11       73.47      2.81 o 
   1   4  15      214.15      189.05      4.11 o 
   2   4  15       15.35       11.54      1.95 o 
   3   4  15       53.57       42.83      2.85 o 
   4   4  15        4.69        4.35      1.84 o 
   5   4  15        1.11        1.93      1.93 o 
   6   4  15       11.68        7.92      2.33 o 
   7   4  15        0.65       -1.18      2.13 o 
 -11   5  15        0.75        4.04      2.02 o 
 -10   5  15        7.20        9.14      1.51 o 
  -9   5  15        3.94        6.42      1.40 o 
  -8   5  15        0.40        2.78      1.23 o 
  -7   5  15       78.93       85.03      3.05 o 
  -6   5  15      218.89      233.43      5.59 o 
  -5   5  15       59.98       76.58      4.17 o 
  -4   5  15      163.51      160.08      4.92 o 
  -3   5  15      143.45      142.23      3.58 o 
  -2   5  15       37.26       36.51      1.83 o 
  -1   5  15        3.65        7.03      1.35 o 
   0   5  15      191.47      184.16      4.42 o 
   1   5  15      212.15      219.73      5.08 o 
   2   5  15      209.17      192.97      5.53 o 
   3   5  15       12.76       14.06      2.06 o 
   4   5  15        0.27        0.10      2.06 o 
   5   5  15       20.90       21.54      2.67 o 
   6   5  15        0.01        1.38      2.06 o 
   7   5  15        8.73       10.38      2.69 o 
 -10   6  15       10.55        9.95      1.74 o 
  -9   6  15        0.10       -1.22      1.29 o 
  -8   6  15       37.35       34.60      3.56 o 
  -7   6  15       17.53       26.76      2.02 o 
  -6   6  15       13.70       12.41      1.58 o 
  -5   6  15      203.53      193.34      7.79 o 
  -4   6  15       10.10        7.71      1.66 o 
  -3   6  15      198.51      201.04      4.85 o 
  -2   6  15       30.25       33.15      2.21 o 
  -1   6  15      160.16      154.18      3.91 o 
   0   6  15       75.59       69.73      2.83 o 
   1   6  15        6.59        8.46      1.73 o 
   2   6  15        0.09       -1.30      1.63 o 
   3   6  15       29.07       28.74      3.03 o 
   4   6  15       48.36       46.45      3.29 o 
   5   6  15       23.75       25.66      2.80 o 
   6   6  15       31.28       26.84      3.02 o 
   7   6  15       26.83       36.51      4.50 o 
 -10   7  15        2.64        4.80      1.68 o 
  -9   7  15        2.98        3.60      1.54 o 
  -8   7  15       33.00       24.61      4.05 o 
  -7   7  15       16.43       20.81      2.81 o 
  -6   7  15       42.49       35.95      2.62 o 
  -5   7  15       11.91       13.52      1.89 o 
  -4   7  15       53.32       36.27      3.21 o 
  -3   7  15      294.70      276.45      5.90 o 
  -2   7  15      478.31      504.25     10.49 o 
  -1   7  15      283.99      291.29      6.95 o 
   0   7  15      343.92      330.91      6.81 o 
   1   7  15       56.98       64.91      3.48 o 
   2   7  15       58.18       78.41      4.33 o 
   3   7  15        8.73        6.97      2.35 o 
   4   7  15        3.89        4.20      2.40 o 
   5   7  15        0.25        2.20      2.42 o 
   6   7  15        1.12        3.97      2.88 o 
 -10   8  15        0.10        3.15      4.85 o 
  -9   8  15       18.26       18.80      2.61 o 
  -8   8  15        0.68        0.96      1.52 o 
  -7   8  15       25.40       28.01      2.41 o 
  -6   8  15       12.31       10.49      1.94 o 
  -5   8  15        0.01        0.76      1.48 o 
  -4   8  15       44.59       38.16      2.63 o 
  -3   8  15       93.16      101.22      3.34 o 
  -2   8  15       83.27       75.24      3.76 o 
  -1   8  15       30.01       21.51      2.13 o 
   0   8  15       62.71       60.89      3.91 o 
   1   8  15       53.72       51.70      3.55 o 
   2   8  15        3.43        1.10      2.04 o 
   3   8  15        3.13        5.31      2.30 o 
   4   8  15        6.18        6.14      2.56 o 
   5   8  15       11.50       19.38      3.38 o 
   6   8  15       21.37       22.33      3.69 o 
  -9   9  15       25.98       33.74      3.52 o 
  -8   9  15       23.41       26.43      2.50 o 
  -7   9  15       40.65       39.64      2.79 o 
  -6   9  15        4.05        5.91      2.08 o 
  -5   9  15       13.16       15.14      2.18 o 
  -4   9  15        0.04        1.32      1.58 o 
  -3   9  15        0.08       -1.22      1.29 o 
  -2   9  15        6.34        6.74      1.83 o 
  -1   9  15       60.21       50.10      3.61 o 
   0   9  15       21.00       14.38      5.05 o 
   1   9  15        3.85        4.12      2.89 o 
   2   9  15        2.97       -0.03      1.99 o 
   3   9  15        1.26       -1.00      2.85 o 
   4   9  15        6.69       10.48      2.82 o 
   5   9  15        0.82       -1.90      2.77 o 
  -9  10  15       16.66       15.49      4.57 o 
  -8  10  15        0.39       -1.50      2.33 o 
  -7  10  15       44.04       52.07      3.63 o 
  -6  10  15       34.14       34.94      3.09 o 
  -5  10  15        0.01       -1.82      2.15 o 
  -4  10  15        6.66        1.01      1.62 o 
  -3  10  15        0.58       -1.34      1.34 o 
  -2  10  15       16.73       16.07      2.33 o 
  -1  10  15        8.35        3.30      2.07 o 
   0  10  15        2.33        3.42      4.38 o 
   1  10  15        0.17       -1.50      2.86 o 
   2  10  15        0.03        0.19      2.94 o 
   3  10  15        0.23        2.17      3.23 o 
   4  10  15        8.00        4.46      2.73 o 
   5  10  15        4.66        0.28      8.89 o 
  -8  11  15        5.87        4.93      3.63 o 
  -7  11  15       17.73       17.08      2.73 o 
  -6  11  15        2.56        2.23      2.71 o 
  -5  11  15        0.16        1.13      1.86 o 
  -4  11  15        8.37        4.72      1.94 o 
  -3  11  15       15.37       15.16      1.99 o 
  -2  11  15       42.18       47.46      3.23 o 
  -1  11  15        3.41        1.69      4.40 o 
   0  11  15        3.91        1.58      3.03 o 
   1  11  15        0.71        4.42      3.27 o 
   2  11  15        8.76        7.70      5.81 o 
   3  11  15       16.07       12.66      3.93 o 
   4  11  15        0.03       -3.55      3.55 o 
  -7  12  15        0.26       -0.02      3.07 o 
  -6  12  15        0.91       -1.83      1.83 o 
  -5  12  15        0.22       -1.86      1.86 o 
  -4  12  15        2.86        3.61      2.96 o 
  -3  12  15        9.68       11.29      2.33 o 
  -2  12  15        0.10       -1.33      2.08 o 
  -1  12  15        0.22        3.91      3.39 o 
   0  12  15        0.05       -3.03      3.03 o 
   1  12  15        0.40        0.47      4.79 o 
   2  12  15       17.16       17.79      4.48 o 
   3  12  15       16.22       25.27      4.86 o 
  -6  13  15        8.22        7.04      3.07 o 
  -5  13  15        1.28        3.02      2.71 o 
  -4  13  15       19.67       23.24      3.50 o 
  -3  13  15       34.28       32.84      3.19 o 
  -2  13  15        0.41        2.52      3.58 o 
  -1  13  15        1.32        1.14      3.73 o 
   0  13  15        0.78       -2.65      3.64 o 
   1  13  15       10.95        9.73      4.22 o 
   2  13  15       10.83       13.18      6.12 o 
  -4  14  15        1.07        2.18      4.63 o 
  -3  14  15       11.81       10.46      2.69 o 
  -2  14  15       31.03       25.11      5.06 o 
  -1  14  15       61.97       78.33      7.07 o 
   0  14  15        4.68        6.48      5.42 o 
  -7   0  16       17.86       25.71      1.95 o 
  -6   0  16       46.12       50.28      4.74 o 
  -5   0  16       64.95       58.79      3.73 o 
  -4   0  16      184.16       80.77      4.42 o 
  -3   0  16      987.42      564.83     20.76 o 
  -2   0  16      192.70      204.48      7.66 o 
  -1   0  16       40.65       53.37      3.59 o 
   0   0  16        8.10       12.91      2.21 o 
   1   0  16       48.98       52.90      2.62 o 
   2   0  16       24.87       32.47      2.78 o 
   3   0  16        9.64       15.72      2.40 o 
   4   0  16       19.51       19.91      2.64 o 
   5   0  16       24.68       32.54      3.36 o 
   6   0  16        0.16       -2.18      3.08 o 
   7   0  16       16.06       15.94      5.65 o 
 -11   1  16        0.14       -1.61      1.61 o 
 -10   1  16        5.81        5.33      1.74 o 
  -9   1  16        2.25        2.66      1.46 o 
  -8   1  16        2.06        1.09      1.14 o 
  -7   1  16       35.91       30.43      1.55 o 
  -6   1  16      509.09      459.13      8.76 o 
  -5   1  16      500.72      478.00      9.12 o 
  -4   1  16       11.24        8.67      1.43 o 
  -3   1  16      284.62      295.08      7.37 o 
  -2   1  16      126.13      134.77      3.76 o 
  -1   1  16       10.78       13.22      1.50 o 
   0   1  16       15.61       23.05      1.50 o 
   1   1  16      727.69      682.19     10.79 o 
   2   1  16      114.30       97.08      3.39 o 
   3   1  16       96.34       89.91      3.87 o 
   4   1  16        2.04       -0.85      1.42 o 
   5   1  16        5.58        2.81      1.72 o 
   6   1  16        6.93        8.08      2.26 o 
   7   1  16        5.92        1.43      2.61 o 
 -11   2  16       22.69       20.97      3.01 o 
 -10   2  16        3.38        5.83      1.99 o 
  -9   2  16        1.58        0.44      1.33 o 
  -8   2  16        3.99        6.49      1.72 o 
  -7   2  16       66.72       63.83      2.20 o 
  -6   2  16       12.47       16.59      1.17 o 
  -5   2  16      112.00      109.34      3.10 o 
  -4   2  16       72.95       71.97      2.99 o 
  -3   2  16       59.48       59.90      2.90 o 
  -2   2  16      143.56      150.05      4.02 o 
  -1   2  16        8.14       12.24      1.47 o 
   0   2  16      200.19      183.92      4.22 o 
   1   2  16        2.07        0.18      1.04 o 
   2   2  16        8.11        9.61      1.82 o 
   3   2  16      102.99       69.36      3.56 o 
   4   2  16        0.06        3.00      1.75 o 
   5   2  16        7.58        6.62      2.11 o 
   6   2  16       17.66       25.33      2.84 o 
   7   2  16        9.72        7.80      3.09 o 
 -11   3  16        0.28       -0.78      2.18 o 
 -10   3  16        1.85        3.92      1.69 o 
  -9   3  16        1.58       -1.40      2.19 o 
  -8   3  16       11.26       14.12      2.45 o 
  -7   3  16       70.95       69.83      2.48 o 
  -6   3  16        6.82        7.21      1.78 o 
  -5   3  16      304.94      297.89      6.14 o 
  -4   3  16        6.36        5.22      1.11 o 
  -3   3  16      412.11      428.70      7.64 o 
  -2   3  16       95.56       82.53      2.79 o 
  -1   3  16      235.13      248.00      5.10 o 
   0   3  16      182.63      178.87      4.24 o 
   1   3  16       11.56        8.25      1.44 o 
   2   3  16      346.78      399.49      8.98 o 
   3   3  16      208.24      185.70      6.27 o 
   4   3  16       15.46       11.50      2.13 o 
   5   3  16        7.79        7.21      2.15 o 
   6   3  16       12.40       14.78      2.59 o 
   7   3  16       13.13       12.83      3.30 o 
 -11   4  16        0.43        2.81      2.03 o 
 -10   4  16        1.05        1.59      4.61 o 
  -9   4  16        2.42        4.83      1.15 o 
  -8   4  16        0.55        2.31      1.52 o 
  -7   4  16        3.36        6.48      1.28 o 
  -6   4  16       49.58       50.52      2.49 o 
  -5   4  16      343.70      320.81      7.84 o 
  -4   4  16        4.63        1.81      1.43 o 
  -3   4  16        0.78        1.20      0.97 o 
  -2   4  16       13.93       10.26      1.26 o 
  -1   4  16        0.41        1.47      1.02 o 
   0   4  16       21.92       18.74      1.60 o 
   1   4  16       36.13       45.06      2.33 o 
   2   4  16      128.68      142.75      6.69 o 
   3   4  16       96.97       84.04      6.08 o 
   4   4  16       53.64       43.65      4.23 o 
   5   4  16       29.09       35.58      3.11 o 
   6   4  16        1.25       -0.75      3.06 o 
   7   4  16        1.46        0.94      2.70 o 
 -11   5  16        0.27        0.00      3.40 o 
 -10   5  16        1.51        1.06      1.29 o 
  -9   5  16        0.15       -1.02      1.29 o 
  -8   5  16        0.50        2.25      1.23 o 
  -7   5  16       14.20       11.31      1.53 o 
  -6   5  16       24.11       22.95      2.67 o 
  -5   5  16      136.50      132.24      4.40 o 
  -4   5  16       14.20       13.12      1.39 o 
  -3   5  16       49.07       53.98      2.66 o 
  -2   5  16      101.92       98.63      2.96 o 
  -1   5  16       29.82       21.99      1.66 o 
   0   5  16       43.74       44.83      2.28 o 
   1   5  16       45.94       43.06      2.68 o 
   2   5  16        0.08       -1.29      1.81 o 
   3   5  16        7.53        1.86      2.16 o 
   4   5  16       19.44       18.64      2.92 o 
   5   5  16        0.01        1.06      2.24 o 
   6   5  16       51.31       68.50      5.09 o 
   7   5  16       19.74       16.13      6.24 o 
 -10   6  16        0.00        0.66      1.45 o 
  -9   6  16        6.28        8.04      1.95 o 
  -8   6  16       42.63       38.09      2.40 o 
  -7   6  16       78.28       75.39      3.10 o 
  -6   6  16       28.05       26.17      2.21 o 
  -5   6  16       34.65       36.35      2.56 o 
  -4   6  16      317.20      289.75      5.95 o 
  -3   6  16        6.69        3.23      1.44 o 
  -2   6  16       28.05       28.30      2.18 o 
  -1   6  16      439.65      404.41      9.21 o 
   0   6  16      930.77      904.08     15.46 o 
   1   6  16      222.19      253.08      6.54 o 
   2   6  16       10.63       12.24      2.41 o 
   3   6  16       35.50       46.09      3.73 o 
   4   6  16        7.47       11.31      2.70 o 
   5   6  16        9.39        9.91      2.75 o 
   6   6  16       19.22       24.86      3.67 o 
 -10   7  16       21.09       22.12      3.05 o 
  -9   7  16        0.15        2.27      1.55 o 
  -8   7  16       20.36       17.55      1.95 o 
  -7   7  16        5.72        5.44      1.63 o 
  -6   7  16        2.70        1.74      3.21 o 
  -5   7  16       14.85       14.26      1.92 o 
  -4   7  16        3.02        1.11      1.42 o 
  -3   7  16        9.53        9.97      2.26 o 
  -2   7  16       19.64       16.01      1.92 o 
  -1   7  16        7.23        6.78      1.68 o 
   0   7  16        2.49        4.86      1.62 o 
   1   7  16        1.32        2.20      1.89 o 
   2   7  16        0.04        0.05      1.84 o 
   3   7  16        1.10       -1.87      1.87 o 
   4   7  16        1.97        2.48      2.33 o 
   5   7  16        0.20       -2.24      2.24 o 
   6   7  16        2.13       -2.82      3.12 o 
 -10   8  16        0.01        3.05      3.49 o 
  -9   8  16        0.02       -0.65      1.58 o 
  -8   8  16       74.47       70.64      3.44 o 
  -7   8  16       13.87       20.86      2.38 o 
  -6   8  16        0.90        1.20      1.54 o 
  -5   8  16        4.82        5.22      1.71 o 
  -4   8  16       80.38       64.70      3.30 o 
  -3   8  16       11.75       10.00      1.78 o 
  -2   8  16      160.64      154.60      7.58 o 
  -1   8  16        9.64       11.34      1.81 o 
   0   8  16        0.00        2.15      1.86 o 
   1   8  16       30.90       32.64      3.14 o 
   2   8  16        8.78        6.41      2.22 o 
   3   8  16       20.86       27.74      3.43 o 
   4   8  16       19.68       16.50      3.87 o 
   5   8  16        6.27        3.73      2.88 o 
  -9   9  16        0.51       -0.41      1.77 o 
  -8   9  16        2.02        3.46      2.53 o 
  -7   9  16        7.85        3.16      1.84 o 
  -6   9  16       24.27       27.59      2.67 o 
  -5   9  16        0.48       -0.43      1.51 o 
  -4   9  16       11.98        8.16      1.83 o 
  -3   9  16        1.68        1.35      1.84 o 
  -2   9  16        1.14        2.53      1.61 o 
  -1   9  16        1.53        3.16      1.93 o 
   0   9  16       68.38       73.61      5.93 o 
   1   9  16       11.23       11.98      3.26 o 
   2   9  16        4.12       -2.00      2.90 o 
   3   9  16        3.08       -2.25      2.25 o 
   4   9  16        2.11        3.26      2.85 o 
   5   9  16       42.67       63.46      5.13 o 
  -8  10  16        6.12       10.75      3.04 o 
  -7  10  16       18.60       20.48      2.69 o 
  -6  10  16        2.38        2.75      1.89 o 
  -5  10  16       17.22       20.94      2.44 o 
  -4  10  16        0.39        1.37      2.24 o 
  -3  10  16        5.18        4.31      1.75 o 
  -2  10  16        0.05        1.08      1.97 o 
  -1  10  16       24.04       22.90      2.90 o 
   0  10  16       32.85       35.06      4.40 o 
   1  10  16       52.25       44.97      7.08 o 
   2  10  16       88.15      116.13     15.81 o 
   3  10  16       74.17       92.01     10.81 o 
   4  10  16        6.53       13.75      3.32 o 
  -8  11  16       11.90        7.69      5.54 o 
  -7  11  16        9.09       14.23      2.70 o 
  -6  11  16        6.88        2.15      1.95 o 
  -5  11  16        7.77        9.00      2.37 o 
  -4  11  16        4.71        2.06      1.91 o 
  -3  11  16        0.32       -2.60      2.88 o 
  -2  11  16        0.89        6.24      2.40 o 
  -1  11  16        1.39        2.48      2.23 o 
   0  11  16       30.86       37.27      5.59 o 
   1  11  16        1.70        1.32      3.15 o 
   2  11  16        0.36       -0.88      3.27 o 
   3  11  16        1.49        1.13      3.63 o 
   4  11  16        2.29        2.64      3.88 o 
  -7  12  16       15.28       20.91      3.52 o 
  -6  12  16       10.59       10.35      2.41 o 
  -5  12  16        3.61        5.11      2.16 o 
  -4  12  16       20.95       18.86      3.15 o 
  -3  12  16        0.78        3.80      2.10 o 
  -2  12  16        3.09       -1.40      2.24 o 
  -1  12  16       25.55       15.51      7.67 o 
   0  12  16        3.13       -0.14      3.42 o 
   1  12  16        0.56        0.77      3.54 o 
   2  12  16        0.07       -3.17      3.17 o 
   3  12  16        9.73       18.72      5.90 o 
  -5  13  16        4.13        4.60      2.94 o 
  -4  13  16        0.10        0.24      3.71 o 
  -3  13  16        8.19       11.21      2.53 o 
  -2  13  16        1.04       -3.36      6.81 o 
  -1  13  16        0.37       -0.69      3.49 o 
   0  13  16        9.35        5.42      3.93 o 
   1  13  16        0.67       -0.06      5.02 o 
  -3  14  16       16.39       10.89      4.35 o 
  -2  14  16        2.90       -3.26      4.16 o 
  -1  14  16        9.37       11.28      4.47 o 
 -11   1  17       15.11       12.56      2.30 o 
 -10   1  17       64.47       51.14      3.58 o 
  -9   1  17        0.06        2.29      1.53 o 
  -8   1  17       97.71       95.60      3.62 o 
  -7   1  17        0.26        0.18      1.04 o 
  -6   1  17       25.30       31.97      2.33 o 
  -5   1  17      230.01      225.90      5.07 o 
  -4   1  17        0.18       -0.48      0.97 o 
  -3   1  17        4.76        7.97      1.91 o 
  -2   1  17        5.67        6.33      1.31 o 
  -1   1  17       31.19       43.85      2.88 o 
   0   1  17        5.86       10.27      1.56 o 
   1   1  17       36.30       27.24      2.28 o 
   2   1  17        0.95        0.64      2.64 o 
   3   1  17       96.07       90.86      4.70 o 
   4   1  17        0.01        2.29      2.00 o 
   5   1  17        0.13       -0.74      2.03 o 
   6   1  17        1.66        1.72      2.50 o 
   7   1  17        7.04        3.40      3.36 o 
 -11   2  17        1.79        2.18      2.16 o 
 -10   2  17        0.00       -1.71      1.71 o 
  -9   2  17        7.80        8.80      1.70 o 
  -8   2  17        3.94        2.62      1.90 o 
  -7   2  17        8.02        6.72      0.92 o 
  -6   2  17      275.97      253.48      6.27 o 
  -5   2  17       22.96       17.60      1.46 o 
  -4   2  17       67.45       66.75      2.53 o 
  -3   2  17      266.86      279.77      7.24 o 
  -2   2  17      157.28      152.91      4.20 o 
  -1   2  17        0.83        1.94      1.27 o 
   0   2  17      312.78      303.20      6.95 o 
   1   2  17     1077.29     1143.55     21.12 o 
   2   2  17       44.01       48.89      3.42 o 
   3   2  17        8.50        1.93      1.98 o 
   4   2  17       31.26       34.80      4.77 o 
   5   2  17        0.02       -0.14      2.18 o 
   6   2  17       31.87       31.11      3.71 o 
   7   2  17        9.50        9.22      3.05 o 
 -11   3  17        0.13        3.61      2.34 o 
 -10   3  17        4.22        2.64      1.74 o 
  -9   3  17       41.14       44.87      3.01 o 
  -8   3  17        0.73        0.42      0.94 o 
  -7   3  17        0.36        0.23      1.02 o 
  -6   3  17        3.75        4.55      1.00 o 
  -5   3  17       39.69       38.23      3.17 o 
  -4   3  17       76.33       72.86      2.70 o 
  -3   3  17        0.03        2.66      1.17 o 
  -2   3  17      131.49      136.39      3.95 o 
  -1   3  17      130.23      139.45      5.01 o 
   0   3  17       14.71       14.40      1.99 o 
   1   3  17        1.97        0.60      1.26 o 
   2   3  17       99.56       99.83      4.65 o 
   3   3  17        2.44        2.65      1.92 o 
   4   3  17        1.08        3.47      2.13 o 
   5   3  17       10.11        9.69      3.59 o 
   6   3  17        0.00        0.23      2.34 o 
   7   3  17        2.24        6.66      2.96 o 
 -11   4  17        1.01       -2.30      2.30 o 
 -10   4  17        2.01        0.18      2.41 o 
  -9   4  17        1.10        3.23      1.14 o 
  -8   4  17        3.61        2.26      1.76 o 
  -7   4  17        0.19        0.02      1.11 o 
  -6   4  17        0.51        0.70      1.20 o 
  -5   4  17       69.78       67.80      2.52 o 
  -4   4  17       36.22       32.62      2.35 o 
  -3   4  17      108.58      102.84      3.94 o 
  -2   4  17       47.69       44.09      2.40 o 
  -1   4  17       71.32       84.69      3.23 o 
   0   4  17       56.80       59.42      2.60 o 
   1   4  17        2.42        0.12      1.51 o 
   2   4  17       61.23       56.56      3.72 o 
   3   4  17       69.56       50.86      3.81 o 
   4   4  17        2.27        2.20      2.21 o 
   5   4  17        0.28       -2.22      2.27 o 
   6   4  17        4.61        8.87      2.96 o 
 -10   5  17        0.72        1.58      1.30 o 
  -9   5  17       19.31       19.29      1.79 o 
  -8   5  17       99.80      105.00      4.36 o 
  -7   5  17        0.91        2.25      1.32 o 
  -6   5  17       82.16       84.29      5.89 o 
  -5   5  17      253.65      241.00      5.59 o 
  -4   5  17      233.16      223.13      6.33 o 
  -3   5  17      302.07      284.26      7.60 o 
  -2   5  17        2.03        3.02      1.66 o 
  -1   5  17       54.24       62.52      2.63 o 
   0   5  17      230.97      225.95      6.04 o 
   1   5  17        8.84       12.74      1.86 o 
   2   5  17       37.02       35.49      5.24 o 
   3   5  17        6.87        3.29      2.15 o 
   4   5  17        0.60        1.04      2.20 o 
   5   5  17        7.52        5.62      3.75 o 
   6   5  17        5.00       11.82      3.67 o 
 -10   6  17       20.39       25.50      2.16 o 
  -9   6  17        5.18        4.06      1.49 o 
  -8   6  17        0.31       -0.53      1.25 o 
  -7   6  17        0.21       -1.15      1.24 o 
  -6   6  17        3.10        1.09      1.38 o 
  -5   6  17        5.50        8.61      1.68 o 
  -4   6  17       71.68       75.18      4.12 o 
  -3   6  17      204.35      196.11      5.29 o 
  -2   6  17       96.19       82.83      3.35 o 
  -1   6  17       20.04       17.93      2.52 o 
   0   6  17       49.65       44.59      2.43 o 
   1   6  17        0.02       -0.08      1.48 o 
   2   6  17       25.89       26.98      2.99 o 
   3   6  17        0.15        1.97      2.12 o 
   4   6  17        2.44        3.27      3.57 o 
   5   6  17        0.76        3.59      3.50 o 
   6   6  17        2.57        1.17      3.57 o 
 -10   7  17        0.04       -0.76      1.82 o 
  -9   7  17       10.09        6.28      1.74 o 
  -8   7  17       35.09       32.50      2.39 o 
  -7   7  17       12.79       12.27      1.88 o 
  -6   7  17        3.56        5.77      1.89 o 
  -5   7  17       26.58       19.87      2.22 o 
  -4   7  17      123.69      126.84      3.71 o 
  -3   7  17       74.02       75.79      3.32 o 
  -2   7  17       63.32       71.57      3.31 o 
  -1   7  17        0.37        1.08      1.44 o 
   0   7  17       82.02       82.32      4.20 o 
   1   7  17       72.97       63.18      3.97 o 
   2   7  17       10.57       10.60      2.41 o 
   3   7  17        6.14        5.58      2.43 o 
   4   7  17        0.35        1.86      2.47 o 
   5   7  17        0.37       -2.62      2.68 o 
   6   7  17       34.74       46.41      4.70 o 
  -9   8  17        0.00        0.94      1.60 o 
  -8   8  17        4.12        5.30      1.77 o 
  -7   8  17       81.18       85.70      4.28 o 
  -6   8  17        0.25        0.17      1.56 o 
  -5   8  17       21.94       22.32      2.25 o 
  -4   8  17        1.11        2.87      1.33 o 
  -3   8  17       43.49       43.20      2.82 o 
  -2   8  17       10.71       15.04      2.05 o 
  -1   8  17        3.15        1.93      1.51 o 
   0   8  17        0.11       -0.30      1.73 o 
   1   8  17       27.19       32.16      6.79 o 
   2   8  17       13.34       16.48      4.01 o 
   3   8  17       47.74       60.23      5.85 o 
   4   8  17       20.09       24.07      3.46 o 
   5   8  17        4.87        6.58      3.01 o 
  -9   9  17        0.05        4.66      3.70 o 
  -8   9  17       11.58        8.89      2.25 o 
  -7   9  17        4.17        6.00      1.99 o 
  -6   9  17        2.96        2.66      1.76 o 
  -5   9  17        1.72       -1.44      1.44 o 
  -4   9  17       20.73       19.47      1.95 o 
  -3   9  17       10.11       11.71      1.73 o 
  -2   9  17       12.18       11.81      2.16 o 
  -1   9  17        2.24        2.96      2.01 o 
   0   9  17        2.00       -2.41      2.61 o 
   1   9  17        8.89        6.97      3.09 o 
   2   9  17        2.21        0.89      2.98 o 
   3   9  17       10.57        9.79      2.85 o 
   4   9  17        2.89        4.77      2.74 o 
   5   9  17        2.95        8.27      3.30 o 
  -8  10  17        2.43        1.41      2.17 o 
  -7  10  17        0.24        1.58      1.83 o 
  -6  10  17        6.59        2.70      1.81 o 
  -5  10  17       21.63       15.64      2.26 o 
  -4  10  17        1.00        0.12      2.26 o 
  -3  10  17       41.93       44.04      3.20 o 
  -2  10  17        0.44        3.96      2.12 o 
  -1  10  17        4.91        5.60      2.75 o 
   0  10  17       15.08       22.54      3.95 o 
   1  10  17        0.90       -0.47      4.09 o 
   2  10  17        3.07        3.50      3.47 o 
   3  10  17        0.56        0.28      3.20 o 
   4  10  17        0.65       -0.16      5.89 o 
  -7  11  17        0.59        0.38      2.04 o 
  -6  11  17        3.26        6.66      2.12 o 
  -5  11  17        1.70        2.23      1.90 o 
  -4  11  17        3.99        4.08      1.69 o 
  -3  11  17        5.74        9.37      2.10 o 
  -2  11  17        0.91       -1.96      1.96 o 
  -1  11  17        4.14       -0.45      3.02 o 
   0  11  17        2.60        6.72      3.38 o 
   1  11  17        2.02        4.25      3.32 o 
   2  11  17        1.98        2.34      3.61 o 
   3  11  17        5.43        3.82      3.79 o 
  -6  12  17        2.80       -2.70      2.70 o 
  -5  12  17        0.26       -1.43      2.01 o 
  -4  12  17       12.74       15.52      2.56 o 
  -3  12  17       28.10       34.04      3.12 o 
  -2  12  17        0.00       -1.72      2.91 o 
  -1  12  17        3.99       -3.15      3.15 o 
   0  12  17       10.87        7.56      5.91 o 
   1  12  17        1.85       -3.34      3.34 o 
   2  12  17        5.23        3.11      3.77 o 
  -5  13  17        7.85        7.37      3.01 o 
  -4  13  17        4.87        1.44      3.51 o 
  -3  13  17        4.71        1.00      2.19 o 
  -2  13  17       12.11        8.13      4.35 o 
  -1  13  17       45.02       54.47      5.96 o 
   0  13  17       13.68       11.85      4.19 o 
   1  13  17        1.13        2.37      3.76 o 
  -9   0  18        7.14        7.59      1.63 o 
  -8   0  18       73.59       73.28      4.08 o 
  -7   0  18       11.54       11.82      1.80 o 
  -6   0  18      418.39      371.55     10.62 o 
  -5   0  18       13.26        7.72      1.82 o 
  -4   0  18       74.35       87.16      4.19 o 
  -3   0  18      217.69      228.66      7.78 o 
  -2   0  18      407.27      393.82     11.67 o 
  -1   0  18      279.37      269.57      8.99 o 
   0   0  18      455.38      421.81     12.81 o 
   1   0  18     1585.53     1544.62     39.39 o 
   2   0  18       90.06      106.90      8.57 o 
   3   0  18        0.08       -0.80      3.64 o 
   4   0  18       35.76       31.13      5.93 o 
   5   0  18        9.06       10.57      4.75 o 
   6   0  18        0.98        4.14      4.75 o 
 -11   1  18       34.29       36.91      3.26 o 
 -10   1  18        9.09       11.11      2.20 o 
  -9   1  18        1.33        1.96      1.71 o 
  -8   1  18       14.01       14.99      2.52 o 
  -7   1  18       31.12       30.17      1.87 o 
  -6   1  18        1.30       -0.51      1.36 o 
  -5   1  18       47.55       47.97      2.25 o 
  -4   1  18        2.35        3.14      1.14 o 
  -3   1  18        0.08        1.59      1.14 o 
  -2   1  18       23.10       23.76      1.91 o 
  -1   1  18       14.55       11.23      1.63 o 
   0   1  18        5.19        1.86      1.55 o 
   1   1  18        1.05        1.31      1.57 o 
   2   1  18        4.85        8.17      2.92 o 
   3   1  18        3.59        2.99      3.19 o 
   4   1  18       51.79       57.04      5.35 o 
   5   1  18       30.23       40.29      4.90 o 
   6   1  18        4.11        6.04      3.47 o 
 -11   2  18        2.46       -0.37      2.04 o 
 -10   2  18       17.83       15.54      2.65 o 
  -9   2  18       17.37       16.63      2.46 o 
  -8   2  18       10.41        8.51      1.22 o 
  -7   2  18       20.32       18.76      2.55 o 
  -6   2  18       20.16       22.32      1.79 o 
  -5   2  18       55.50       49.37      2.57 o 
  -4   2  18       16.84       19.45      1.65 o 
  -3   2  18       79.90       82.92      3.01 o 
  -2   2  18       27.80       24.11      1.94 o 
  -1   2  18        1.39        0.92      1.26 o 
   0   2  18       84.42       90.29      3.61 o 
   1   2  18        6.06        4.59      1.64 o 
   2   2  18       11.51       14.80      3.27 o 
   3   2  18       24.54       23.82      3.89 o 
   4   2  18       21.39       28.56      4.18 o 
   5   2  18        0.37        1.25      3.06 o 
   6   2  18       12.25       13.02      7.00 o 
 -11   3  18        5.54        2.70      2.39 o 
 -10   3  18        0.16       -0.92      2.01 o 
  -9   3  18        1.09        1.02      1.01 o 
  -8   3  18        1.63        2.92      1.16 o 
  -7   3  18       10.92       10.74      1.19 o 
  -6   3  18       95.08       77.13      3.08 o 
  -5   3  18       66.77       68.98      3.03 o 
  -4   3  18       40.75       42.85      2.62 o 
  -3   3  18        1.43        1.22      1.21 o 
  -2   3  18       15.42       12.11      1.59 o 
  -1   3  18      323.18      323.23      7.32 o 
   0   3  18        2.79        0.52      1.37 o 
   1   3  18       21.26       22.17      2.62 o 
   2   3  18       16.12        8.62      2.94 o 
   3   3  18       12.43        3.00      2.64 o 
   4   3  18        3.17        4.31      3.21 o 
   5   3  18        0.00       -0.01      2.95 o 
   6   3  18        3.49       -3.02      3.02 o 
 -10   4  18        0.44        0.24      1.36 o 
  -9   4  18        6.10        8.60      1.56 o 
  -8   4  18        0.58       -1.39      1.41 o 
  -7   4  18        4.51        0.68      1.20 o 
  -6   4  18       71.57       77.10      2.68 o 
  -5   4  18        1.90        0.00      1.97 o 
  -4   4  18        3.23        3.13      1.88 o 
  -3   4  18      428.62      435.51     10.43 o 
  -2   4  18      998.24      984.21     18.18 o 
  -1   4  18      362.14      367.51      8.08 o 
   0   4  18      275.00      250.56      6.30 o 
   1   4  18       45.57       40.71      5.05 o 
   2   4  18        8.26        9.35      2.99 o 
   3   4  18        4.75        2.77      3.36 o 
   4   4  18       17.73       22.18      5.11 o 
   5   4  18        0.48       -1.59      3.90 o 
   6   4  18        7.26       10.47      3.88 o 
 -10   5  18        0.70       -0.75      1.31 o 
  -9   5  18       13.21        9.58      1.87 o 
  -8   5  18        0.14        0.98      1.31 o 
  -7   5  18        8.95        5.98      1.52 o 
  -6   5  18       14.82       12.63      1.45 o 
  -5   5  18        0.19       -1.07      1.07 o 
  -4   5  18       18.14       21.43      5.38 o 
  -3   5  18        3.10        6.92      1.77 o 
  -2   5  18       66.87       69.31      5.20 o 
  -1   5  18      115.37      111.54      3.80 o 
   0   5  18      140.01      133.83      4.43 o 
   1   5  18        7.49        8.94      3.16 o 
   2   5  18        0.04       -1.73      1.73 o 
   3   5  18        5.66        8.71      2.31 o 
   4   5  18       13.64       13.21      2.94 o 
   5   5  18        4.09        3.36      3.29 o 
   6   5  18        0.27        1.25      7.88 o 
 -10   6  18        0.32        0.75      1.53 o 
  -9   6  18        0.17        0.07      1.36 o 
  -8   6  18        0.24       -0.32      1.34 o 
  -7   6  18       14.24       11.59      2.01 o 
  -6   6  18        0.03       -0.83      1.33 o 
  -5   6  18       34.11       32.59      3.14 o 
  -4   6  18       63.77       72.67      3.62 o 
  -3   6  18       28.48       27.35      2.57 o 
  -2   6  18      165.38      191.06      6.10 o 
  -1   6  18       26.86       32.43      2.76 o 
   0   6  18        1.60        1.07      2.33 o 
   1   6  18       11.28       11.82      2.32 o 
   2   6  18        0.14       -0.59      2.26 o 
   3   6  18       46.27       62.63      4.41 o 
   4   6  18       14.82       11.62      4.18 o 
   5   6  18        7.11       12.10      3.12 o 
   6   6  18        9.19       10.19      4.13 o 
 -10   7  18        0.56        0.79      2.96 o 
  -9   7  18        1.81        1.93      1.82 o 
  -8   7  18        1.93        1.50      2.53 o 
  -7   7  18        1.69        0.95      1.60 o 
  -6   7  18        0.00       -1.35      1.35 o 
  -5   7  18        9.47       12.21      2.42 o 
  -4   7  18        4.28        4.90      1.47 o 
  -3   7  18        0.83        3.86      1.81 o 
  -2   7  18       43.13       39.98      3.07 o 
  -1   7  18        6.76        6.39      1.63 o 
   0   7  18      158.19      142.12      7.06 o 
   1   7  18       56.54       43.96      3.50 o 
   2   7  18        6.51        4.21      2.22 o 
   3   7  18       11.54        7.50      2.84 o 
   4   7  18       14.80       15.27      3.60 o 
   5   7  18       11.14       11.41      4.94 o 
  -9   8  18        0.22        2.77      3.65 o 
  -8   8  18       20.50       17.90      2.37 o 
  -7   8  18        8.04       10.92      2.50 o 
  -6   8  18        8.91       11.26      2.09 o 
  -5   8  18       16.42       15.26      1.86 o 
  -4   8  18       57.10       58.48      3.06 o 
  -3   8  18       55.14       55.65      3.64 o 
  -2   8  18        2.32        0.54      1.77 o 
  -1   8  18       11.12       10.57      2.32 o 
   0   8  18       30.90       39.93      3.56 o 
   1   8  18       27.46       30.70      4.04 o 
   2   8  18        2.38        3.41      2.94 o 
   3   8  18        1.22        1.13      2.37 o 
   4   8  18        9.57        7.99      2.95 o 
   5   8  18       57.15       73.99      7.66 o 
  -9   9  18       64.51       54.49      8.72 o 
  -8   9  18        3.60        5.56      2.08 o 
  -7   9  18        1.18        3.80      1.96 o 
  -6   9  18        1.10       -0.88      1.55 o 
  -5   9  18        0.11        0.50      1.78 o 
  -4   9  18        2.40        5.04      1.67 o 
  -3   9  18       13.80       19.51      2.28 o 
  -2   9  18        4.94        1.33      2.12 o 
  -1   9  18        0.07       -1.30      1.74 o 
   0   9  18       11.25       14.64      3.62 o 
   1   9  18        2.63        5.05      3.17 o 
   2   9  18        3.10       -2.86      2.86 o 
   3   9  18        9.31       11.07      5.92 o 
   4   9  18       16.54       18.89      3.55 o 
  -8  10  18       33.70       44.85      6.00 o 
  -7  10  18       21.48       24.63      3.13 o 
  -6  10  18        0.79       -1.73      1.73 o 
  -5  10  18        6.42        9.82      2.60 o 
  -4  10  18        1.44        1.53      1.74 o 
  -3  10  18        1.05        2.19      1.71 o 
  -2  10  18       14.74       18.41      3.09 o 
  -1  10  18        3.74        5.44      2.38 o 
   0  10  18        6.31        3.86      3.14 o 
   1  10  18        0.11        1.59      3.12 o 
   2  10  18        0.83        3.91      3.32 o 
   3  10  18        0.71       -2.95      3.24 o 
  -7  11  18       58.38       62.69      4.33 o 
  -6  11  18        6.78        8.27      2.43 o 
  -5  11  18       12.45        9.35      2.49 o 
  -4  11  18       18.85       19.13      2.21 o 
  -3  11  18       17.32       20.53      3.06 o 
  -2  11  18        3.65        2.71      2.36 o 
  -1  11  18        0.07       -3.00      3.00 o 
   0  11  18        4.03        7.60      5.66 o 
   1  11  18        1.63       -0.31      3.33 o 
   2  11  18       38.08       44.57      5.57 o 
   3  11  18        8.56       11.82      4.28 o 
  -6  12  18       10.32       12.67      2.71 o 
  -5  12  18        1.05        5.33      2.99 o 
  -4  12  18        3.26        1.59      2.20 o 
  -3  12  18        0.06        4.56      2.59 o 
  -2  12  18        5.56        1.62      3.90 o 
  -1  12  18       11.76       13.44      4.10 o 
   0  12  18        3.09        0.89      4.26 o 
   1  12  18       19.89       14.13     14.64 o 
  -4  13  18        2.58        6.57      2.59 o 
  -3  13  18       44.29       44.40      4.47 o 
  -2  13  18        0.16       -2.63      3.67 o 
  -1  13  18        3.08        4.54      3.75 o 
   0  13  18       11.50       10.33      8.24 o 
 -11   1  19       11.00        8.57      2.24 o 
 -10   1  19       22.78       19.94      2.68 o 
  -9   1  19        0.13        1.13      1.14 o 
  -8   1  19        5.55        4.51      2.61 o 
  -7   1  19       29.16       35.46      2.14 o 
  -6   1  19       12.69       13.87      1.60 o 
  -5   1  19       59.21       51.32      2.36 o 
  -4   1  19      112.76      105.86      3.40 o 
  -3   1  19      116.24      123.95      4.11 o 
  -2   1  19        0.19       -0.31      1.35 o 
  -1   1  19        8.73        4.52      1.46 o 
   0   1  19       28.65       17.12      2.36 o 
   1   1  19      335.33      306.09      7.41 o 
   2   1  19       51.83       46.64      5.01 o 
   3   1  19        5.64       12.12      3.42 o 
   4   1  19       11.70       13.03      3.49 o 
   5   1  19       19.90       23.09      4.76 o 
   6   1  19        5.34       -1.90      3.26 o 
 -11   2  19        1.28        2.69      2.22 o 
 -10   2  19        1.52        0.38      2.00 o 
  -9   2  19        0.39       -0.60      1.08 o 
  -8   2  19        9.79        9.66      1.36 o 
  -7   2  19       20.69       21.60      1.77 o 
  -6   2  19       11.95        9.42      1.51 o 
  -5   2  19       29.18       28.91      2.18 o 
  -4   2  19        3.78        0.74      1.15 o 
  -3   2  19        0.07       -1.53      1.60 o 
  -2   2  19        1.37        3.92      1.41 o 
  -1   2  19       34.40       32.44      2.34 o 
   0   2  19       97.90       83.93      3.53 o 
   1   2  19      167.25      164.89      6.01 o 
   2   2  19        0.02       -1.93      3.39 o 
   3   2  19        8.96       14.32      3.31 o 
   4   2  19        0.42       -1.71      2.57 o 
   5   2  19        4.52        2.54      4.07 o 
   6   2  19        1.00        1.60      5.53 o 
 -11   3  19        6.00        2.29      2.43 o 
 -10   3  19       19.00       13.53      2.92 o 
  -9   3  19        3.60        3.48      1.26 o 
  -8   3  19        0.39        0.89      1.14 o 
  -7   3  19        5.37        5.44      1.33 o 
  -6   3  19        3.20        2.59      1.29 o 
  -5   3  19       16.14       15.86      3.52 o 
  -4   3  19       97.61       93.64      3.73 o 
  -3   3  19       15.44       16.40      1.78 o 
  -2   3  19        1.56        0.09      1.38 o 
  -1   3  19      170.10      181.99      6.13 o 
   0   3  19      596.66      618.06     12.49 o 
   1   3  19      135.01      142.00      5.44 o 
   2   3  19        1.45        1.86      2.63 o 
   3   3  19        0.00       -1.40      2.59 o 
   4   3  19        5.77        9.76      3.32 o 
   5   3  19       34.82       45.17      5.40 o 
   6   3  19        7.68        5.90      3.67 o 
 -10   4  19        0.51        1.04      1.21 o 
  -9   4  19       46.30       56.98      3.00 o 
  -8   4  19        2.15        1.63      1.28 o 
  -7   4  19        0.96       -1.23      1.23 o 
  -6   4  19        0.61       -0.08      1.28 o 
  -5   4  19       75.78       82.43      3.53 o 
  -4   4  19      480.37      462.20     10.96 o 
  -3   4  19      115.23      100.18      4.06 o 
  -2   4  19      143.79      134.56      4.24 o 
  -1   4  19      139.20      143.45      4.50 o 
   0   4  19      153.03      186.11      5.29 o 
   1   4  19        4.69        8.58      2.78 o 
   2   4  19       23.72       26.11      3.89 o 
   3   4  19        2.88        2.67      2.94 o 
   4   4  19        0.76        1.96      2.97 o 
   5   4  19       14.83       11.01      3.86 o 
   6   4  19        2.75       -3.75      3.75 o 
 -10   5  19       29.04       31.39      2.22 o 
  -9   5  19       14.35       14.16      2.25 o 
  -8   5  19        2.37        3.82      1.47 o 
  -7   5  19        6.18        6.03      1.55 o 
  -6   5  19       24.77       27.86      1.93 o 
  -5   5  19       90.11       93.09      3.83 o 
  -4   5  19       43.98       38.12      4.05 o 
  -3   5  19       72.20       71.91      3.68 o 
  -2   5  19       45.44       38.13      2.92 o 
  -1   5  19       52.05       55.90      3.02 o 
   0   5  19       35.35       36.30      2.60 o 
   1   5  19       10.31       13.67      3.21 o 
   2   5  19        2.61        4.40      2.84 o 
   3   5  19        0.21       -3.42      3.97 o 
   4   5  19        0.04       -0.38      2.92 o 
   5   5  19       12.53       10.27      3.89 o 
 -10   6  19        0.96        1.11      1.76 o 
  -9   6  19        5.46        6.87      1.71 o 
  -8   6  19        3.13        2.55      1.63 o 
  -7   6  19        0.28       -0.27      1.38 o 
  -6   6  19        1.02        2.18      1.20 o 
  -5   6  19       11.78        6.96      2.32 o 
  -4   6  19        0.98        0.98      1.89 o 
  -3   6  19       65.14       63.44      3.69 o 
  -2   6  19        0.00        1.03      1.63 o 
  -1   6  19       36.13       38.14      3.10 o 
   0   6  19       14.95       15.35      2.33 o 
   1   6  19       18.25       14.38      3.30 o 
   2   6  19       56.39       53.32      5.08 o 
   3   6  19       17.89       22.43      4.17 o 
   4   6  19        7.15       11.83      3.82 o 
   5   6  19        5.41       -0.11      3.44 o 
  -9   7  19        8.67        8.32      1.93 o 
  -8   7  19        0.97       -1.33      1.52 o 
  -7   7  19        8.87        6.48      1.93 o 
  -6   7  19        8.29        9.61      1.56 o 
  -5   7  19       32.68       38.24      2.47 o 
  -4   7  19       13.85       13.99      2.21 o 
  -3   7  19      506.75      493.56     12.15 o 
  -2   7  19      157.55      168.23      5.93 o 
  -1   7  19        6.99       12.87      2.95 o 
   0   7  19        9.41        9.78      2.81 o 
   1   7  19        7.44       10.92      3.06 o 
   2   7  19       28.06       32.96      4.39 o 
   3   7  19        3.27       -0.09      3.37 o 
   4   7  19        3.48       -0.63      3.05 o 
   5   7  19        5.53        2.98      3.81 o 
  -9   8  19       20.93       17.02      2.75 o 
  -8   8  19        2.59        1.48      1.77 o 
  -7   8  19       11.53        9.05      2.06 o 
  -6   8  19       13.40       20.22      2.85 o 
  -5   8  19        6.33        9.36      1.71 o 
  -4   8  19       44.22       46.85      3.43 o 
  -3   8  19        6.79        5.54      2.03 o 
  -2   8  19       25.61       30.54      3.01 o 
  -1   8  19       19.28       29.95      3.72 o 
   0   8  19        1.77       -1.61      3.98 o 
   1   8  19       57.61       52.02      7.79 o 
   2   8  19       44.93       50.10      8.02 o 
   3   8  19        0.90        1.26      3.07 o 
   4   8  19       11.95       10.20      4.08 o 
  -8   9  19       42.62       46.77      5.90 o 
  -7   9  19       18.37       15.26      2.46 o 
  -6   9  19       11.24       10.96      3.08 o 
  -5   9  19        2.41        2.37      1.53 o 
  -4   9  19        5.82        8.86      2.13 o 
  -3   9  19        3.78        1.87      1.95 o 
  -2   9  19        0.20        3.31      3.74 o 
  -1   9  19        0.36       -0.38      2.43 o 
   0   9  19       19.48       19.03      6.06 o 
   1   9  19       19.66       17.30      6.34 o 
   2   9  19        4.35        1.59      5.65 o 
   3   9  19        0.01        0.18      5.77 o 
   4   9  19        3.29        1.75      3.84 o 
  -8  10  19        0.27        1.74      5.11 o 
  -7  10  19       28.54       33.39      3.26 o 
  -6  10  19        7.18       10.74      2.40 o 
  -5  10  19        9.53        7.55      1.88 o 
  -4  10  19       19.50       20.01      2.32 o 
  -3  10  19       15.09       13.40      3.17 o 
  -2  10  19        5.72        5.83      3.89 o 
  -1  10  19       13.51       22.09      5.79 o 
   0  10  19        9.58        5.86      5.23 o 
   1  10  19       22.01       18.75      6.85 o 
   2  10  19        0.39       -0.70      5.63 o 
   3  10  19        0.54        0.62      6.12 o 
  -7  11  19        0.28       -2.29      3.75 o 
  -6  11  19        3.72        6.10      2.40 o 
  -5  11  19        5.49        2.70      2.64 o 
  -4  11  19        0.46        2.67      1.82 o 
  -3  11  19       23.15       17.93      3.61 o 
  -2  11  19       12.72       19.64      3.80 o 
  -1  11  19       38.71       60.02      8.76 o 
   0  11  19       48.49       56.48      8.68 o 
   1  11  19        1.68        1.89      5.68 o 
   2  11  19        6.87        5.00      6.35 o 
  -6  12  19        3.08       11.38      4.40 o 
  -5  12  19        7.79       12.25      2.77 o 
  -4  12  19        2.86        1.45      2.28 o 
  -3  12  19       34.82       43.78      5.10 o 
  -2  12  19       35.18       52.34      8.63 o 
  -1  12  19       14.84        6.50      5.68 o 
   0  12  19       52.37       67.46      9.89 o 
   1  12  19       18.00       27.17      7.96 o 
  -3  13  19       17.01       17.49      4.80 o 
  -2  13  19        1.66        2.01      5.97 o 
 -11   0  20        2.30       -0.81      1.71 o 
 -10   0  20       43.45       42.79      3.55 o 
  -9   0  20       68.21       65.49      4.31 o 
  -8   0  20        0.01        2.97      1.77 o 
  -7   0  20        0.43        1.03      1.82 o 
  -6   0  20       64.90       75.00      5.04 o 
  -5   0  20       41.09       38.44      3.36 o 
  -4   0  20        1.79       -0.41      1.58 o 
  -3   0  20        1.77        0.57      1.72 o 
  -2   0  20        6.77        6.39      2.16 o 
  -1   0  20        0.05       -1.87      1.87 o 
   0   0  20       19.23       27.21      3.40 o 
   1   0  20       22.14       32.35      5.67 o 
   2   0  20        9.63       13.60      5.10 o 
   3   0  20       11.67       14.62      5.01 o 
   4   0  20       15.49       12.66      5.29 o 
   5   0  20        8.76        7.42      4.69 o 
   6   0  20        0.39        7.21      5.26 o 
 -11   1  20        2.03        2.89      2.13 o 
 -10   1  20       10.58       12.05      1.61 o 
  -9   1  20       15.56       15.38      1.74 o 
  -8   1  20        0.03       -1.14      1.14 o 
  -7   1  20        0.03       -0.88      1.16 o 
  -6   1  20      105.53      111.66      5.19 o 
  -5   1  20      425.73      408.83      8.43 o 
  -4   1  20       27.66       23.29      1.87 o 
  -3   1  20        1.72        2.31      1.34 o 
  -2   1  20       31.83       30.94      2.79 o 
  -1   1  20        5.59        1.94      1.41 o 
   0   1  20      355.86      363.27      8.33 o 
   1   1  20      224.26      207.62      8.84 o 
   2   1  20       26.91       14.14      3.42 o 
   3   1  20       97.01       93.79      7.58 o 
   4   1  20       38.17       42.73      5.14 o 
   5   1  20        5.85        3.79      3.47 o 
   6   1  20        1.00       -0.64      3.74 o 
 -11   2  20       12.96       12.29      2.77 o 
 -10   2  20        4.08        5.32      2.32 o 
  -9   2  20        9.57        5.58      2.12 o 
  -8   2  20       19.92       18.94      2.97 o 
  -7   2  20       15.64       16.19      1.74 o 
  -6   2  20       86.94       78.16      3.27 o 
  -5   2  20       20.62       17.28      1.95 o 
  -4   2  20        0.01        1.16      1.27 o 
  -3   2  20       22.00       18.36      1.84 o 
  -2   2  20       23.95       21.64      2.01 o 
  -1   2  20       98.66       81.45      3.42 o 
   0   2  20      177.79      174.04      5.18 o 
   1   2  20       26.41       19.01      3.56 o 
   2   2  20        0.73       -1.27      2.62 o 
   3   2  20       25.56       33.60      4.57 o 
   4   2  20       39.09       45.63      5.12 o 
   5   2  20        7.00       10.55      3.75 o 
   6   2  20       13.65       11.81      3.95 o 
 -10   3  20        5.11        4.46      1.39 o 
  -9   3  20        0.52        2.24      1.30 o 
  -8   3  20        8.58        7.94      1.53 o 
  -7   3  20       58.61       54.87      2.82 o 
  -6   3  20       10.69       12.57      1.73 o 
  -5   3  20      181.52      186.61      6.09 o 
  -4   3  20        9.51        7.92      2.23 o 
  -3   3  20        0.11       -0.31      1.89 o 
  -2   3  20       22.48       23.44      2.08 o 
  -1   3  20      100.58      122.34      4.18 o 
   0   3  20      179.81      194.69      5.51 o 
   1   3  20       22.97       17.73      3.49 o 
   2   3  20       14.24        2.37      3.41 o 
   3   3  20       16.16       10.82      3.38 o 
   4   3  20        3.55        0.59      3.53 o 
   5   3  20        0.50       -3.10      3.10 o 
 -10   4  20        0.25        3.24      1.42 o 
  -9   4  20        1.87        2.38      1.09 o 
  -8   4  20       22.58       25.75      2.12 o 
  -7   4  20        3.69        2.64      1.54 o 
  -6   4  20       77.93       76.52      4.24 o 
  -5   4  20      115.73      122.30      4.41 o 
  -4   4  20       26.91       35.09      2.88 o 
  -3   4  20       13.73       11.67      1.94 o 
  -2   4  20      125.39      122.19      6.22 o 
  -1   4  20       13.99       20.61      2.18 o 
   0   4  20       30.95       24.88      3.95 o 
   1   4  20        0.39        1.70      2.70 o 
   2   4  20        0.98        3.05      2.91 o 
   3   4  20        6.91        3.22      3.12 o 
   4   4  20       14.71        3.70      3.35 o 
   5   4  20        5.04        1.59      3.45 o 
 -10   5  20        0.56        1.91      1.52 o 
  -9   5  20        0.00        1.20      1.45 o 
  -8   5  20        0.92        0.15      1.13 o 
  -7   5  20        3.38        3.21      1.21 o 
  -6   5  20        1.87        2.90      1.96 o 
  -5   5  20       19.39       18.86      2.17 o 
  -4   5  20       11.31        6.16      1.78 o 
  -3   5  20        3.58        2.69      1.71 o 
  -2   5  20        0.05        0.82      1.87 o 
  -1   5  20        0.12       -1.10      1.39 o 
   0   5  20        7.56        3.74      1.96 o 
   1   5  20        7.04       -0.77      2.52 o 
   2   5  20        2.82        3.28      2.93 o 
   3   5  20       42.73       53.58      6.69 o 
   4   5  20       48.27       46.30      5.65 o 
   5   5  20        2.59       -0.80      3.17 o 
 -10   6  20        0.03        2.42      2.02 o 
  -9   6  20       16.71       13.61      3.08 o 
  -8   6  20        7.70        5.94      4.08 o 
  -7   6  20        3.57        2.69      1.25 o 
  -6   6  20        1.71       -0.19      1.46 o 
  -5   6  20       10.61       10.05      1.88 o 
  -4   6  20       31.87       28.41      2.65 o 
  -3   6  20       96.40       97.55      8.82 o 
  -2   6  20       22.05       17.54      2.70 o 
  -1   6  20        9.93        4.01      1.86 o 
   0   6  20       17.98        9.30      2.31 o 
   1   6  20        1.98        0.10      2.48 o 
   2   6  20        0.01       -1.06      2.84 o 
   3   6  20        0.13        2.94      3.23 o 
   4   6  20        0.17       -0.03      3.30 o 
   5   6  20        3.03        2.75      3.63 o 
  -9   7  20        2.10        2.86      4.66 o 
  -8   7  20        7.93       11.90      2.08 o 
  -7   7  20       13.22       13.90      1.74 o 
  -6   7  20        3.10        1.35      1.81 o 
  -5   7  20       16.87       15.56      2.24 o 
  -4   7  20        0.00       -1.01      1.54 o 
  -3   7  20       45.37       55.06      5.33 o 
  -2   7  20        1.95        5.32      2.43 o 
  -1   7  20       15.10       16.02      3.06 o 
   0   7  20        0.21       -0.78      2.25 o 
   1   7  20        3.81        5.41      4.83 o 
   2   7  20       13.46        7.93      3.63 o 
   3   7  20        5.19        7.83      3.59 o 
   4   7  20        8.24       10.85      3.92 o 
  -9   8  20        6.69        9.68      5.42 o 
  -8   8  20       14.47       15.18      2.38 o 
  -7   8  20        1.38        3.90      2.18 o 
  -6   8  20        0.04       -1.28      1.28 o 
  -5   8  20       37.84       32.36      2.96 o 
  -4   8  20        8.79        6.26      3.08 o 
  -3   8  20       37.13       35.03      3.80 o 
  -2   8  20        9.68        4.49      2.08 o 
  -1   8  20       11.51       16.14      4.30 o 
   0   8  20       20.99       26.47      6.25 o 
   1   8  20        1.11        2.21      4.74 o 
   2   8  20       10.25        3.25      5.51 o 
   3   8  20        0.92       -1.29      3.14 o 
   4   8  20        1.02        1.82      3.74 o 
  -8   9  20        8.57        9.52      2.25 o 
  -7   9  20       24.44       32.74      4.21 o 
  -6   9  20        0.88       -1.08      1.51 o 
  -5   9  20        4.37        4.32      1.70 o 
  -4   9  20        0.14       -1.78      1.78 o 
  -3   9  20        7.05        2.89      2.05 o 
  -2   9  20       30.45       23.63      3.64 o 
  -1   9  20        0.31        1.77      2.64 o 
   0   9  20       29.28       24.13      6.56 o 
   1   9  20        4.89        6.13      5.86 o 
   2   9  20        1.45       -4.50      4.50 o 
   3   9  20        3.63        4.34      6.36 o 
  -7  10  20       15.20       18.51      2.78 o 
  -6  10  20        5.09        4.34      1.84 o 
  -5  10  20        0.26       -1.23      1.60 o 
  -4  10  20       21.01       28.86      3.15 o 
  -3  10  20       14.39       21.83      3.60 o 
  -2  10  20       45.89       56.55      5.21 o 
  -1  10  20       84.88       78.88      9.64 o 
   0  10  20       17.71       17.89      6.81 o 
   1  10  20        1.44        4.91      5.97 o 
   2  10  20        2.07       10.44      6.17 o 
  -6  11  20        0.58        1.92      1.84 o 
  -5  11  20        3.32        3.69      1.91 o 
  -4  11  20        1.26       -3.27      4.79 o 
  -3  11  20       18.74       24.43      4.02 o 
  -2  11  20       13.49       10.26      4.00 o 
  -1  11  20        5.43       13.98      6.18 o 
   0  11  20        2.42       -1.70      5.47 o 
   1  11  20        1.39       -1.35      6.01 o 
  -5  12  20        0.39       -2.06      2.06 o 
  -4  12  20        2.31        6.57      3.22 o 
  -3  12  20        0.37        4.17      3.27 o 
  -2  12  20        9.85       -0.82      5.47 o 
  -1  12  20        0.02        2.09      5.79 o 
   0  12  20        1.52        9.18      6.71 o 
 -11   1  21        2.32        1.65      2.04 o 
 -10   1  21       12.31       15.59      1.81 o 
  -9   1  21       17.85       22.72      2.12 o 
  -8   1  21       16.40       16.51      1.97 o 
  -7   1  21        0.01        0.21      1.28 o 
  -6   1  21        3.85        5.65      1.50 o 
  -5   1  21        0.94        0.68      1.25 o 
  -4   1  21       23.19       22.86      1.97 o 
  -3   1  21       17.25       12.41      1.70 o 
  -2   1  21       41.68       38.23      2.56 o 
  -1   1  21       17.56        9.75      1.86 o 
   0   1  21        9.83       14.53      2.07 o 
   1   1  21        1.51        1.62      4.63 o 
   2   1  21       15.10       22.85      5.50 o 
   3   1  21        3.22        2.60      3.02 o 
   4   1  21        0.16       -1.70      2.93 o 
   5   1  21        1.69       -2.62      3.10 o 
 -10   2  21        0.59       -1.23      1.36 o 
  -9   2  21        3.21        5.78      1.58 o 
  -8   2  21        0.98       -0.60      1.29 o 
  -7   2  21        6.70        6.49      1.54 o 
  -6   2  21       72.44       76.13      3.36 o 
  -5   2  21        4.22        4.74      1.56 o 
  -4   2  21       43.80       45.05      2.56 o 
  -3   2  21        5.63        9.94      2.11 o 
  -2   2  21      236.06      240.10      6.13 o 
  -1   2  21      290.18      312.74      7.46 o 
   0   2  21       12.60       15.22      2.45 o 
   1   2  21        0.20       -2.77      2.87 o 
   2   2  21        1.26        0.54      2.78 o 
   3   2  21       19.96       15.49      3.89 o 
   4   2  21       16.83       11.41      3.93 o 
   5   2  21        0.47       -0.03      6.50 o 
 -10   3  21        0.07        0.79      1.40 o 
  -9   3  21       16.01       15.78      1.82 o 
  -8   3  21        7.28        8.49      1.54 o 
  -7   3  21       30.24       30.57      3.11 o 
  -6   3  21       12.08       13.97      1.88 o 
  -5   3  21      139.07      138.81      4.93 o 
  -4   3  21      402.74      404.04     10.00 o 
  -3   3  21       70.62       67.85      3.14 o 
  -2   3  21        0.60        2.08      1.52 o 
  -1   3  21       16.27       19.32      2.16 o 
   0   3  21        0.03        1.31      1.50 o 
   1   3  21       22.78       15.37      3.36 o 
   2   3  21        5.74        5.00      3.07 o 
   3   3  21        6.58       12.20      4.83 o 
   4   3  21       15.65       11.12      4.04 o 
   5   3  21        1.41        2.85      3.68 o 
 -10   4  21        3.71        6.27      1.67 o 
  -9   4  21        0.16        1.21      1.39 o 
  -8   4  21        0.18       -0.43      1.99 o 
  -7   4  21        4.53        5.07      1.51 o 
  -6   4  21       32.94       31.70      2.51 o 
  -5   4  21        6.36        3.95      1.70 o 
  -4   4  21       30.57       34.34      3.05 o 
  -3   4  21        4.68        6.33      1.83 o 
  -2   4  21       22.19       25.25      2.92 o 
  -1   4  21       18.14       30.61      3.36 o 
   0   4  21        1.94        4.79      2.35 o 
   1   4  21       56.63       45.71      4.63 o 
   2   4  21        0.69        2.52      2.97 o 
   3   4  21        3.23        4.48      3.29 o 
   4   4  21        0.04        5.25      3.52 o 
   5   4  21        9.80        9.31      4.02 o 
 -10   5  21        1.42        1.90      1.26 o 
  -9   5  21        9.06       10.65      1.49 o 
  -8   5  21       53.06       46.83      2.94 o 
  -7   5  21        3.53        0.92      1.79 o 
  -6   5  21        0.09       -0.50      1.65 o 
  -5   5  21       69.81       65.97      5.04 o 
  -4   5  21       14.52       13.30      2.07 o 
  -3   5  21      239.05      253.48      7.48 o 
  -2   5  21      112.74      113.57      4.81 o 
  -1   5  21       42.11       47.53      3.52 o 
   0   5  21        4.60        8.16      2.17 o 
   1   5  21        1.03        2.28      2.76 o 
   2   5  21        0.25       -2.05      2.66 o 
   3   5  21        1.41        0.11      5.74 o 
   4   5  21        3.58        9.66      3.91 o 
   5   5  21        3.13        2.44      3.77 o 
  -9   6  21       13.50       14.73      1.76 o 
  -8   6  21        1.18        0.29      1.27 o 
  -7   6  21        2.44        3.66      1.66 o 
  -6   6  21        6.09        8.43      1.84 o 
  -5   6  21        5.37        4.75      1.75 o 
  -4   6  21        0.07       -1.16      1.56 o 
  -3   6  21        0.48        2.28      1.82 o 
  -2   6  21       28.85       27.98      3.48 o 
  -1   6  21        9.67       12.25      2.33 o 
   0   6  21        0.88       -0.73      2.28 o 
   1   6  21       26.66       35.84      4.51 o 
   2   6  21       26.68       33.03      5.08 o 
   3   6  21        2.48        1.56      3.99 o 
   4   6  21        0.08       -2.13      3.30 o 
  -9   7  21        1.52        0.38      3.16 o 
  -8   7  21        0.10        0.18      1.35 o 
  -7   7  21        5.57        5.59      1.57 o 
  -6   7  21       19.10       19.64      2.44 o 
  -5   7  21       19.47       15.37      2.37 o 
  -4   7  21       12.30       14.59      2.42 o 
  -3   7  21       96.05       97.29      7.25 o 
  -2   7  21      186.35      210.73      8.29 o 
  -1   7  21       24.12       23.47      4.81 o 
   0   7  21       43.18       41.55      7.12 o 
   1   7  21       17.81       14.23      5.68 o 
   2   7  21        0.69        1.39      3.45 o 
   3   7  21        0.57        1.58      4.96 o 
   4   7  21        6.56        5.62      6.34 o 
  -9   8  21        0.04        3.88      5.43 o 
  -8   8  21       11.09       14.18      2.36 o 
  -7   8  21       22.85       20.55      2.12 o 
  -6   8  21       16.80       17.12      2.39 o 
  -5   8  21       20.44       20.42      2.67 o 
  -4   8  21        0.78       -0.65      1.75 o 
  -3   8  21        9.89        6.66      2.35 o 
  -2   8  21        4.67        2.28      1.94 o 
  -1   8  21       20.64       27.88      4.39 o 
   0   8  21       30.44       59.52      8.51 o 
   1   8  21        3.94        1.70      5.40 o 
   2   8  21        3.56       10.17      5.72 o 
   3   8  21       14.65       17.83      7.09 o 
  -8   9  21        0.01        3.58      2.90 o 
  -7   9  21        0.39       -1.47      1.47 o 
  -6   9  21        0.48        0.80      1.55 o 
  -5   9  21        4.71        4.75      2.12 o 
  -4   9  21        0.01        1.04      1.89 o 
  -3   9  21       11.11        6.32      2.24 o 
  -2   9  21        3.99        7.41      2.95 o 
  -1   9  21        1.51       -1.31      2.59 o 
   0   9  21       22.20       14.77      6.12 o 
   1   9  21       18.66        5.33      5.79 o 
   2   9  21        0.64        3.03      5.79 o 
   3   9  21        0.07       -5.61      5.61 o 
  -7  10  21        1.94       -1.55      3.26 o 
  -6  10  21        0.20       -1.60      1.60 o 
  -5  10  21        5.17        6.07      3.33 o 
  -4  10  21        0.52       -1.96      1.96 o 
  -3  10  21        0.83       -0.72      2.51 o 
  -2  10  21        0.02       -0.82      2.82 o 
  -1  10  21       14.74       13.17      5.91 o 
   0  10  21        9.55       14.76      6.68 o 
   1  10  21        1.60        0.76      5.77 o 
   2  10  21        0.00        0.48      6.03 o 
  -6  11  21        4.13        6.02      3.27 o 
  -5  11  21        2.21        3.67      2.38 o 
  -4  11  21        3.29        1.02      2.78 o 
  -3  11  21       19.22       24.18      8.51 o 
  -2  11  21       24.40       26.98      4.42 o 
  -1  11  21       14.14       16.23      6.54 o 
   0  11  21       20.59       14.64      7.01 o 
   1  11  21       22.24       18.58      7.06 o 
  -4  12  21       11.55       10.46      3.48 o 
  -3  12  21        0.35       -2.87      2.87 o 
  -2  12  21        3.50       -2.26      5.27 o 
  -1  12  21       30.04       44.09      8.75 o 
 -10   0  22        1.29        5.43      2.28 o 
  -9   0  22       15.36       23.05      3.22 o 
  -8   0  22        6.27       13.97      2.72 o 
  -7   0  22       19.54       14.07      2.86 o 
  -6   0  22       74.63       78.83      5.09 o 
  -5   0  22      211.04      203.46      7.51 o 
  -4   0  22      310.42      315.45     10.23 o 
  -3   0  22      226.02      220.38      8.17 o 
  -2   0  22      285.36      313.94     10.58 o 
  -1   0  22        8.21        9.21      2.61 o 
   0   0  22      170.32      189.04     14.05 o 
   1   0  22       12.09       15.54      5.26 o 
   2   0  22        0.99       -1.91      4.03 o 
   3   0  22       21.48       26.86      6.31 o 
   4   0  22       21.32       12.54      5.45 o 
   5   0  22        1.27       -4.48      4.48 o 
 -10   1  22       36.68       37.83      2.64 o 
  -9   1  22       47.23       53.40      3.89 o 
  -8   1  22        1.87        2.23      1.54 o 
  -7   1  22       31.33       30.63      2.32 o 
  -6   1  22        3.42        0.35      1.57 o 
  -5   1  22       11.57        7.95      1.74 o 
  -4   1  22       20.02       18.53      1.92 o 
  -3   1  22        4.51        3.17      1.50 o 
  -2   1  22       13.31       17.10      2.11 o 
  -1   1  22       17.46       16.51      2.14 o 
   0   1  22       16.60       16.08      2.09 o 
   1   1  22        1.27        2.15      3.00 o 
   2   1  22        6.31        4.33      3.16 o 
   3   1  22        4.16        6.34      3.61 o 
   4   1  22       13.76       22.82     14.26 o 
   5   1  22        0.36       -3.22      3.22 o 
 -10   2  22        1.91        1.21      1.53 o 
  -9   2  22        1.11       -0.44      1.48 o 
  -8   2  22        0.52       -0.82      1.45 o 
  -7   2  22        0.01        1.07      1.39 o 
  -6   2  22        6.97       10.54      1.78 o 
  -5   2  22        7.01        4.64      1.71 o 
  -4   2  22       68.93       61.49      3.47 o 
  -3   2  22       53.46       53.82      3.70 o 
  -2   2  22        2.30        5.59      1.75 o 
  -1   2  22       76.26       78.50      6.35 o 
   0   2  22       33.79       33.59      2.71 o 
   1   2  22        6.98       14.45      3.64 o 
   2   2  22        0.02       -1.56      2.64 o 
   3   2  22        8.47       -1.27      3.05 o 
   4   2  22        0.04       -1.64      3.33 o 
   5   2  22        2.06        0.83      3.72 o 
 -10   3  22        5.97        8.25      1.78 o 
  -9   3  22        0.34        0.27      1.89 o 
  -8   3  22        6.17        3.82      1.51 o 
  -7   3  22       23.80       27.71      2.36 o 
  -6   3  22       91.07       84.31      3.70 o 
  -5   3  22       28.43       28.14      2.51 o 
  -4   3  22       55.58       65.31      3.59 o 
  -3   3  22        3.15        3.54      1.75 o 
  -2   3  22      225.75      227.18      6.09 o 
  -1   3  22        8.29        5.48      1.83 o 
   0   3  22       14.75       10.21      2.79 o 
   1   3  22       19.85       21.56      3.91 o 
   2   3  22        9.05        5.32      3.07 o 
   3   3  22       32.49       32.34      4.65 o 
   4   3  22       16.10       13.24      3.98 o 
   5   3  22        0.00       -1.26      3.60 o 
 -10   4  22       15.45       18.47      2.94 o 
  -9   4  22        3.14        2.64      1.55 o 
  -8   4  22        0.83       -0.16      1.60 o 
  -7   4  22        2.45        4.60      1.59 o 
  -6   4  22       24.22       24.06      2.62 o 
  -5   4  22      125.10      133.85      4.88 o 
  -4   4  22      101.31      111.39      4.56 o 
  -3   4  22        5.66        4.79      1.96 o 
  -2   4  22        0.60       -0.33      1.79 o 
  -1   4  22        0.50        2.71      1.66 o 
   0   4  22        1.89       -0.19      1.91 o 
   1   4  22        1.53        0.01      3.41 o 
   2   4  22        0.02       -1.15      2.99 o 
   3   4  22        0.05       -0.51      2.98 o 
   4   4  22        3.86        2.93      3.61 o 
 -10   5  22        2.34        0.69      1.93 o 
  -9   5  22        6.55        6.19      1.80 o 
  -8   5  22        0.28        0.13      1.50 o 
  -7   5  22       35.86       38.51      2.86 o 
  -6   5  22        3.55        4.16      2.34 o 
  -5   5  22        5.30        5.80      3.31 o 
  -4   5  22        5.20        1.58      1.78 o 
  -3   5  22        2.53        2.85      1.83 o 
  -2   5  22        2.68        1.37      1.97 o 
  -1   5  22       31.70       22.71      2.72 o 
   0   5  22        9.01        5.81      2.13 o 
   1   5  22        8.35       12.53      3.54 o 
   2   5  22        2.40        6.87      3.44 o 
   3   5  22        3.00        1.72      3.47 o 
   4   5  22        0.06        8.17      4.00 o 
  -9   6  22        6.14        6.64      1.54 o 
  -8   6  22       12.98       12.72      2.09 o 
  -7   6  22        0.74        1.05      1.64 o 
  -6   6  22        1.20       -0.10      1.58 o 
  -5   6  22       53.45       54.67      4.39 o 
  -4   6  22      119.28      123.08      5.03 o 
  -3   6  22       22.81       26.15      2.91 o 
  -2   6  22        0.43        1.19      1.82 o 
  -1   6  22        5.99        5.07      2.67 o 
   0   6  22        2.76        0.14      4.41 o 
   1   6  22        8.21        9.63      3.40 o 
   2   6  22        4.25        0.79      3.14 o 
   3   6  22       14.70       17.26      4.28 o 
   4   6  22        0.89       -1.56      4.11 o 
  -9   7  22        1.09        3.96      5.51 o 
  -8   7  22        3.97        4.07      1.56 o 
  -7   7  22        1.19        2.47      1.93 o 
  -6   7  22        0.00        0.49      1.66 o 
  -5   7  22        8.19       12.69      2.35 o 
  -4   7  22       18.49       19.24      4.51 o 
  -3   7  22        0.37        1.87      1.86 o 
  -2   7  22        0.37        1.17      2.41 o 
  -1   7  22       35.89       50.45     10.89 o 
   0   7  22        0.43       -4.40      4.40 o 
   1   7  22       18.06       29.57      7.10 o 
   2   7  22        0.68        2.71      5.51 o 
   3   7  22        1.37       -1.69      3.42 o 
  -8   8  22       21.35       22.45      2.50 o 
  -7   8  22       46.43       47.95      3.59 o 
  -6   8  22       33.26       38.25      3.28 o 
  -5   8  22        4.75        7.75      2.24 o 
  -4   8  22       13.22       12.77      2.49 o 
  -3   8  22       11.95       13.24      2.52 o 
  -2   8  22       29.34       35.46      4.36 o 
  -1   8  22        0.17        0.81      2.66 o 
   0   8  22        0.78       -4.66      4.66 o 
   1   8  22        5.00       -0.93      5.25 o 
   2   8  22       21.57       22.05      7.33 o 
   3   8  22        1.40       -0.80      6.11 o 
  -8   9  22        4.91        9.13      5.73 o 
  -7   9  22        1.55        1.80      1.68 o 
  -6   9  22       18.79       17.03      2.68 o 
  -5   9  22       11.49       13.47      2.57 o 
  -4   9  22       17.85       21.08      4.01 o 
  -3   9  22        7.98       12.76      2.57 o 
  -2   9  22        9.19        4.42      2.78 o 
  -1   9  22       24.64       23.77      6.86 o 
   0   9  22        5.03        6.77      5.70 o 
   1   9  22        6.81        5.60      5.72 o 
   2   9  22        8.05       13.55      6.58 o 
  -7  10  22        1.65       -1.43      3.14 o 
  -6  10  22        0.09       -1.96      1.96 o 
  -5  10  22        0.03       -0.64      2.17 o 
  -4  10  22        6.87        6.39      2.43 o 
  -3  10  22        0.38        1.67      2.77 o 
  -2  10  22        0.71        1.83      3.05 o 
  -1  10  22        9.41       13.24      6.41 o 
   0  10  22        4.81       -1.52      5.69 o 
   1  10  22        2.99       -3.21      5.73 o 
  -5  11  22        4.66        6.59      2.50 o 
  -4  11  22        0.49        0.39      4.42 o 
  -3  11  22        1.83       -4.54      6.20 o 
  -2  11  22        2.79       -0.52      5.76 o 
  -1  11  22        7.94       24.31      7.41 o 
   0  11  22       14.37       18.11      7.32 o 
 -10   1  23        0.50        1.33      1.59 o 
  -9   1  23        0.03        0.74      1.63 o 
  -8   1  23       31.36       29.36      2.61 o 
  -7   1  23       21.12       20.23      2.33 o 
  -6   1  23       88.27       90.71      4.58 o 
  -5   1  23        1.22        2.15      1.51 o 
  -4   1  23       15.50       15.52      1.94 o 
  -3   1  23        0.34        2.53      1.59 o 
  -2   1  23      113.49      110.11      4.18 o 
  -1   1  23      139.92      128.23      4.69 o 
   0   1  23        9.51       13.16      3.50 o 
   1   1  23        6.52       21.01      3.94 o 
   2   1  23        7.30        5.56      3.58 o 
   3   1  23        0.35       -3.23      3.23 o 
   4   1  23        7.28        8.25      3.96 o 
 -10   2  23        0.63        0.46      1.58 o 
  -9   2  23        0.02       -0.82      1.53 o 
  -8   2  23        4.80        1.69      3.36 o 
  -7   2  23        0.47        3.13      2.31 o 
  -6   2  23        2.81       -1.02      1.36 o 
  -5   2  23       74.10       71.73      3.62 o 
  -4   2  23      155.24      155.46      5.40 o 
  -3   2  23      273.64      286.38      7.09 o 
  -2   2  23      145.96      140.11      4.72 o 
  -1   2  23       82.97       84.87      3.96 o 
   0   2  23       31.29       42.67      3.94 o 
   1   2  23       20.99       26.01      4.13 o 
   2   2  23        0.24       -0.46      2.79 o 
   3   2  23        1.13       -1.09      3.33 o 
   4   2  23        1.97        2.09      3.27 o 
 -10   3  23        8.87        8.92      1.98 o 
  -9   3  23        0.62        0.28      1.57 o 
  -8   3  23        2.26        1.57      1.56 o 
  -7   3  23        1.10        1.62      2.63 o 
  -6   3  23        0.97        3.86      1.61 o 
  -5   3  23        5.97        5.35      1.78 o 
  -4   3  23       23.92       23.44      2.56 o 
  -3   3  23      108.18      120.30      4.95 o 
  -2   3  23      157.06      170.78      5.18 o 
  -1   3  23        0.69       -1.28      1.58 o 
   0   3  23       12.57       11.84      2.46 o 
   1   3  23        1.90        0.97      4.26 o 
   2   3  23        2.97        0.41      2.84 o 
   3   3  23       16.86       24.59      4.55 o 
   4   3  23       11.09       17.90      4.50 o 
 -10   4  23        0.00       -0.42      2.17 o 
  -9   4  23        0.06       -1.47      1.47 o 
  -8   4  23       15.64       18.42      2.18 o 
  -7   4  23        3.01        1.64      1.92 o 
  -6   4  23        0.16        2.17      2.13 o 
  -5   4  23       24.45       24.85      2.55 o 
  -4   4  23        0.82        2.22      1.81 o 
  -3   4  23       36.03       31.31      2.95 o 
  -2   4  23      206.35      211.40      6.97 o 
  -1   4  23        0.02       -1.78      1.93 o 
   0   4  23       17.85       12.86      3.52 o 
   1   4  23        0.29        1.07      2.89 o 
   2   4  23        0.65       -2.98      2.98 o 
   3   4  23        8.20        3.52      5.66 o 
   4   4  23        0.01       -3.34      3.34 o 
  -9   5  23       10.68        9.92      1.98 o 
  -8   5  23        1.36        2.78      1.80 o 
  -7   5  23       14.28       14.00      2.12 o 
  -6   5  23        0.38        2.11      1.72 o 
  -5   5  23       81.80       89.84      5.18 o 
  -4   5  23       25.19       32.77      2.99 o 
  -3   5  23       13.30        7.90      2.19 o 
  -2   5  23       26.28       23.42      2.82 o 
  -1   5  23        8.54        7.13      2.79 o 
   0   5  23        1.25        0.26      2.93 o 
   1   5  23        3.69       -0.92      2.83 o 
   2   5  23       16.63       17.67      5.85 o 
   3   5  23        8.42       11.75      7.42 o 
   4   5  23        1.52        1.71      3.52 o 
  -9   6  23        3.00        0.46      4.11 o 
  -8   6  23        0.41        0.72      1.65 o 
  -7   6  23       19.18       20.05      2.47 o 
  -6   6  23        3.72        4.53      2.73 o 
  -5   6  23        3.38        2.68      1.88 o 
  -4   6  23       54.64       67.61      4.06 o 
  -3   6  23       23.39       28.45      3.03 o 
  -2   6  23       46.86       45.15      3.64 o 
  -1   6  23       60.17       58.37      5.19 o 
   0   6  23       60.32       55.18      7.97 o 
   1   6  23       12.72        3.98      5.18 o 
   2   6  23        0.10       -3.47      3.47 o 
   3   6  23        8.99        5.14      3.80 o 
  -8   7  23       17.42       12.98      2.29 o 
  -7   7  23        1.06        2.16      2.19 o 
  -6   7  23       65.88       60.94      3.93 o 
  -5   7  23       38.21       45.23      3.50 o 
  -4   7  23        0.40        1.07      2.66 o 
  -3   7  23       15.19       27.12      3.04 o 
  -2   7  23        0.11        0.45      2.02 o 
  -1   7  23       15.75       26.49      4.04 o 
   0   7  23        0.86        1.03      5.17 o 
   1   7  23        6.27        5.20      5.75 o 
   2   7  23        8.13        7.94      5.92 o 
   3   7  23       14.08       21.08      4.67 o 
  -8   8  23        1.51       11.89      6.04 o 
  -7   8  23        0.95        0.12      1.87 o 
  -6   8  23        0.29        0.38      1.86 o 
  -5   8  23        0.36       -0.22      1.92 o 
  -4   8  23        8.51        8.08      2.39 o 
  -3   8  23        1.08        2.70      2.10 o 
  -2   8  23        0.24        2.21      2.63 o 
  -1   8  23        4.59       -1.12      5.12 o 
   0   8  23        0.03        2.34      5.47 o 
   1   8  23       18.18       11.38      6.49 o 
   2   8  23       13.49       18.74      6.96 o 
  -7   9  23        4.31        1.57      2.98 o 
  -6   9  23        7.73       11.71      2.55 o 
  -5   9  23        0.14        0.84      2.03 o 
  -4   9  23        7.24        9.13      2.49 o 
  -3   9  23        0.05        1.83      2.74 o 
  -2   9  23        2.89        3.88      3.15 o 
  -1   9  23        0.11        0.90      4.97 o 
   0   9  23        2.87       -2.81      5.70 o 
   1   9  23        1.53        4.78      5.55 o 
  -6  10  23        0.78        0.21      3.98 o 
  -5  10  23        0.68        0.48      2.18 o 
  -4  10  23        5.05        1.97      2.95 o 
  -3  10  23       11.14        5.76      6.93 o 
  -2  10  23       39.36       46.16     10.13 o 
  -1  10  23       24.49       20.14      7.07 o 
   0  10  23        0.00       -5.50      5.50 o 
  -4  11  23        5.01        3.33      3.15 o 
  -3  11  23       17.38       23.48      4.19 o 
  -2  11  23        0.54        1.40      5.27 o 
 -10   0  24       53.27       50.31      4.63 o 
  -9   0  24        4.57        5.30      2.62 o 
  -8   0  24       14.15       13.41      3.14 o 
  -7   0  24       14.68       20.70      3.50 o 
  -6   0  24        0.16       -0.01      2.22 o 
  -5   0  24        0.41       -1.31      1.83 o 
  -4   0  24        1.73        2.12      2.66 o 
  -3   0  24        0.00        2.29      2.36 o 
  -2   0  24        3.26        4.17      2.60 o 
  -1   0  24        4.96        4.64      2.58 o 
   0   0  24       30.59       36.18      6.54 o 
   1   0  24       47.06       53.37      7.88 o 
   2   0  24        1.11        3.21      4.94 o 
   3   0  24        1.62        1.89      4.44 o 
   4   0  24        2.89       -0.08      4.84 o 
 -10   1  24        0.31       -0.92      1.65 o 
  -9   1  24       10.52       16.78      5.38 o 
  -8   1  24       20.51       21.99      2.51 o 
  -7   1  24       16.02       14.57      2.23 o 
  -6   1  24        0.10       -0.05      2.44 o 
  -5   1  24       24.64       24.02      3.95 o 
  -4   1  24       44.53       40.27      2.71 o 
  -3   1  24       64.39       64.57      3.41 o 
  -2   1  24       82.59       79.49      4.93 o 
  -1   1  24        0.52        0.95      1.70 o 
   0   1  24        4.44        6.84      3.38 o 
   1   1  24       11.09        8.90      3.57 o 
   2   1  24        2.15        1.55      3.19 o 
   3   1  24       26.25       20.51      4.51 o 
   4   1  24       16.31       21.45      4.76 o 
 -10   2  24       15.03       17.84      4.18 o 
  -9   2  24       31.87       27.10      2.71 o 
  -8   2  24       11.18        8.62      2.05 o 
  -7   2  24        0.38       -0.37      1.53 o 
  -6   2  24        4.56        4.46      2.05 o 
  -5   2  24       33.63       39.62      2.98 o 
  -4   2  24        1.60       -0.85      1.67 o 
  -3   2  24       27.43       25.39      2.41 o 
  -2   2  24        5.62       -0.18      1.67 o 
  -1   2  24        2.28        1.01      1.71 o 
   0   2  24        0.43        0.03      2.94 o 
   1   2  24        2.18        1.31      3.06 o 
   2   2  24       21.04       23.31      4.29 o 
   3   2  24       62.09       94.99      7.47 o 
   4   2  24        0.49       -0.95      3.46 o 
 -10   3  24        0.10        1.36      2.40 o 
  -9   3  24       12.75       13.95      2.89 o 
  -8   3  24       30.95       34.28      2.84 o 
  -7   3  24       10.37        8.95      2.44 o 
  -6   3  24        0.06        0.90      1.57 o 
  -5   3  24        7.75        8.57      1.96 o 
  -4   3  24        4.43        7.19      2.00 o 
  -3   3  24       18.21       20.18      2.63 o 
  -2   3  24       18.22       14.54      2.15 o 
  -1   3  24       44.82       48.56      3.18 o 
   0   3  24       11.51       14.10      4.24 o 
   1   3  24        0.02        1.89      3.05 o 
   2   3  24        0.98       -1.32      3.27 o 
   3   3  24        6.89        6.64      4.10 o 
   4   3  24        3.35        4.06      3.78 o 
  -9   4  24        0.17        1.19      1.74 o 
  -8   4  24        6.72        1.47      2.54 o 
  -7   4  24        0.42       -0.78      2.14 o 
  -6   4  24        0.94        0.37      2.59 o 
  -5   4  24        1.80        1.67      1.75 o 
  -4   4  24        5.67        4.51      1.98 o 
  -3   4  24       83.19       71.78      4.23 o 
  -2   4  24       69.78       76.47      4.47 o 
  -1   4  24        1.26        1.52      2.57 o 
   0   4  24        5.20        5.73      3.16 o 
   1   4  24        3.84       -2.98      2.98 o 
   2   4  24        0.31       -1.77      3.06 o 
   3   4  24        0.10       -3.34      3.34 o 
  -9   5  24        0.64        3.87      1.83 o 
  -8   5  24        5.96        5.31      1.86 o 
  -7   5  24       13.19       12.57      3.51 o 
  -6   5  24        4.73        9.60      1.99 o 
  -5   5  24        6.41        5.96      2.05 o 
  -4   5  24       64.00       62.75      3.97 o 
  -3   5  24        4.51        1.42      2.00 o 
  -2   5  24       18.43       26.79      3.06 o 
  -1   5  24        2.43        1.82      2.65 o 
   0   5  24        2.40        0.57      4.83 o 
   1   5  24       17.62       14.97      3.84 o 
   2   5  24        1.04       -2.39      3.25 o 
   3   5  24        6.83        3.88      3.71 o 
  -9   6  24        0.00        1.58      4.85 o 
  -8   6  24        2.33        3.60      2.69 o 
  -7   6  24       21.21       19.99      2.61 o 
  -6   6  24       57.26       62.92      3.94 o 
  -5   6  24       22.02       29.17      2.93 o 
  -4   6  24        3.04        3.69      2.07 o 
  -3   6  24       10.49       17.40      2.72 o 
  -2   6  24       14.12       12.25      2.92 o 
  -1   6  24       13.52       11.16      3.20 o 
   0   6  24        0.80       -4.08      4.24 o 
   1   6  24       10.88       22.73      6.68 o 
   2   6  24        0.03       -3.13      3.13 o 
   3   6  24        1.04        3.04      3.83 o 
  -8   7  24       14.89       17.56      2.55 o 
  -7   7  24        7.53       11.46      2.32 o 
  -6   7  24        0.07       -2.33      2.89 o 
  -5   7  24        0.78       -1.73      1.84 o 
  -4   7  24        7.34        5.60      2.26 o 
  -3   7  24        9.41        9.94      2.47 o 
  -2   7  24        4.61        7.70      3.62 o 
  -1   7  24        5.86        6.42      5.44 o 
   0   7  24       28.59       19.74      6.66 o 
   1   7  24       15.87       10.49      5.81 o 
   2   7  24        6.57        8.01      6.34 o 
  -7   8  24        2.37        4.65      2.67 o 
  -6   8  24       16.20       18.24      4.09 o 
  -5   8  24       30.10       22.34      2.89 o 
  -4   8  24        0.01       -1.98      1.98 o 
  -3   8  24        2.48        5.47      2.36 o 
  -2   8  24        7.86       12.30      3.47 o 
  -1   8  24        5.09        4.06      5.75 o 
   0   8  24        0.18       -3.60      4.76 o 
   1   8  24        1.23       -4.98      4.98 o 
  -7   9  24        3.93        3.24      5.73 o 
  -6   9  24        2.11        2.20      2.20 o 
  -5   9  24        4.40        3.84      2.28 o 
  -4   9  24        2.32        1.64      3.11 o 
  -3   9  24        5.47        2.65      2.92 o 
  -2   9  24        0.61       -0.41      6.90 o 
  -1   9  24       10.13       12.10      6.64 o 
   0   9  24        5.28       11.34      6.63 o 
   1   9  24        2.68       -2.93      6.04 o 
  -5  10  24       46.18       58.94      4.42 o 
  -4  10  24       13.54       16.35      3.77 o 
  -3  10  24        0.60        2.58      3.00 o 
  -2  10  24        3.27       -0.32      5.70 o 
  -1  10  24        6.00       14.98      6.75 o 
 -10   1  25        8.64        8.11      2.84 o 
  -9   1  25       20.23       23.21      7.55 o 
  -8   1  25       17.39       19.06      2.51 o 
  -7   1  25       10.75       15.43      2.39 o 
  -6   1  25        1.90       -0.48      2.00 o 
  -5   1  25        0.35        1.36      1.72 o 
  -4   1  25        3.97        7.59      2.00 o 
  -3   1  25       24.81       27.43      2.55 o 
  -2   1  25       31.22       34.38      2.79 o 
  -1   1  25        0.79        3.60      1.88 o 
   0   1  25        0.02       -2.79      3.04 o 
   1   1  25       10.62        7.10      6.20 o 
   2   1  25        1.63       -1.38      3.34 o 
   3   1  25        4.01       -1.68      3.47 o 
  -9   2  25        1.03       -1.68      1.76 o 
  -8   2  25       14.62       10.25      2.24 o 
  -7   2  25        5.62        4.07      2.11 o 
  -6   2  25       22.26       19.50      2.37 o 
  -5   2  25        5.40        3.61      1.96 o 
  -4   2  25       73.93       64.82      4.99 o 
  -3   2  25        0.43        0.13      1.78 o 
  -2   2  25       42.43       37.62      2.92 o 
  -1   2  25        6.77        3.90      1.87 o 
   0   2  25       31.99       32.23      4.58 o 
   1   2  25       29.03       33.57      4.81 o 
   2   2  25        1.19       -1.38      3.47 o 
   3   2  25        0.04       -2.58      4.58 o 
  -9   3  25        0.00       -0.40      1.84 o 
  -8   3  25        1.23        1.61      2.13 o 
  -7   3  25        5.77        7.02      2.02 o 
  -6   3  25        6.31        6.55      1.91 o 
  -5   3  25        7.46        8.12      2.42 o 
  -4   3  25       59.46       50.47      4.36 o 
  -3   3  25       14.13       17.76      2.92 o 
  -2   3  25        0.29        2.81      2.12 o 
  -1   3  25        0.28       -0.61      2.11 o 
   0   3  25        0.10        0.12      3.00 o 
   1   3  25        7.19       12.83      3.91 o 
   2   3  25        2.73       -0.16      3.37 o 
   3   3  25        2.18        1.73      6.31 o 
  -9   4  25        0.00        2.41      2.94 o 
  -8   4  25        0.99        2.09      1.76 o 
  -7   4  25        2.57        3.98      1.88 o 
  -6   4  25        0.24       -1.58      1.58 o 
  -5   4  25       19.12       15.96      2.43 o 
  -4   4  25        8.43        4.12      3.10 o 
  -3   4  25        7.95        7.97      2.28 o 
  -2   4  25       16.11       19.80      2.80 o 
  -1   4  25        7.15        5.66      2.89 o 
   0   4  25        2.44        1.10      3.07 o 
   1   4  25        2.45        1.43      3.30 o 
   2   4  25        1.63        2.22      5.85 o 
   3   4  25       14.76       21.80      4.82 o 
  -9   5  25        0.18       -4.75      4.75 o 
  -8   5  25        1.42        1.55      1.99 o 
  -7   5  25        2.97        0.98      1.84 o 
  -6   5  25        6.98        6.33      2.11 o 
  -5   5  25       19.00       14.88      2.40 o 
  -4   5  25       12.54       11.03      2.43 o 
  -3   5  25       22.58       19.09      2.80 o 
  -2   5  25        4.97        5.23      2.99 o 
  -1   5  25        1.65       -0.62      2.78 o 
   0   5  25        0.96        5.62      5.46 o 
   1   5  25        3.20       -1.13      3.91 o 
   2   5  25        0.21       -3.38      3.38 o 
  -8   6  25        6.86        4.82      2.05 o 
  -7   6  25        5.93        1.31      3.04 o 
  -6   6  25        0.04       -1.39      1.91 o 
  -5   6  25        7.09       10.41      2.41 o 
  -4   6  25        0.00        0.00      3.09 o 
  -3   6  25       26.83       24.02      3.17 o 
  -2   6  25        0.00        3.49      2.83 o 
  -1   6  25        5.06        8.92      5.69 o 
   0   6  25        0.90        1.29      5.34 o 
   1   6  25       11.89       11.19      6.24 o 
   2   6  25       16.15       21.84      7.45 o 
  -8   7  25        2.64       -4.70      5.44 o 
  -7   7  25        3.99        5.28      2.13 o 
  -6   7  25        7.36        7.18      2.29 o 
  -5   7  25       17.68       13.18      2.82 o 
  -4   7  25       42.65       46.29      5.35 o 
  -3   7  25        3.30        7.37      2.50 o 
  -2   7  25        0.51        2.48      3.53 o 
  -1   7  25        2.29       10.10      5.68 o 
   0   7  25        2.13        3.61      5.21 o 
   1   7  25        5.48        1.07      5.89 o 
  -7   8  25        1.05        5.17      3.13 o 
  -6   8  25        0.11        3.23      2.24 o 
  -5   8  25        3.29        3.85      2.19 o 
  -4   8  25       17.84       19.36      3.93 o 
  -3   8  25       38.47       47.73      6.59 o 
  -2   8  25       41.70       54.52      5.49 o 
  -1   8  25        2.00       -1.96      4.96 o 
   0   8  25        4.18        6.39      5.79 o 
   1   8  25        0.09       12.94      6.72 o 
  -6   9  25        5.54       10.55      3.62 o 
  -5   9  25        1.12       -0.48      2.12 o 
  -4   9  25        4.53        2.11      3.64 o 
  -3   9  25       13.17        5.80      7.55 o 
  -2   9  25        9.74       15.69      6.91 o 
  -1   9  25        1.50       -1.03      5.46 o 
   0   9  25        0.35       -5.71      5.71 o 
  -4  10  25        1.61        7.44      3.40 o 
  -3  10  25        0.86       -2.91      2.91 o 
  -9   0  26        1.94        0.74      2.69 o 
  -8   0  26       68.43       78.91      6.14 o 
  -7   0  26       48.63       52.61      5.50 o 
  -6   0  26       26.29       29.21      4.32 o 
  -5   0  26        8.50       10.16      3.28 o 
  -4   0  26        0.47       -3.86      3.86 o 
  -3   0  26       27.59       36.82      4.15 o 
  -2   0  26       16.65       19.71      3.34 o 
  -1   0  26       51.98       52.68      5.01 o 
   0   0  26       10.01        7.77      5.20 o 
   1   0  26        0.00       -4.20      4.20 o 
   2   0  26       35.25       60.80      9.29 o 
   3   0  26       54.15       74.77     10.25 o 
  -9   1  26       16.51       17.39      5.76 o 
  -8   1  26        0.19        2.79      1.90 o 
  -7   1  26        1.35        1.44      2.62 o 
  -6   1  26        4.79        5.26      2.20 o 
  -5   1  26        0.04        0.91      1.70 o 
  -4   1  26        1.39        3.48      3.01 o 
  -3   1  26        1.33        0.67      1.69 o 
  -2   1  26        1.00        1.27      1.74 o 
  -1   1  26        6.13        6.37      2.38 o 
   0   1  26        8.73       11.23      3.87 o 
   1   1  26        4.37        2.28      3.36 o 
   2   1  26        4.37        2.62      4.34 o 
   3   1  26        1.29       -1.43      3.70 o 
  -9   2  26        0.04        0.49      1.88 o 
  -8   2  26        7.24        6.73      2.17 o 
  -7   2  26       11.28       12.98      2.55 o 
  -6   2  26       28.37       34.04      2.93 o 
  -5   2  26       13.11       10.77      2.22 o 
  -4   2  26      112.38      125.75      5.22 o 
  -3   2  26       22.59       23.14      2.72 o 
  -2   2  26       12.68       16.52      2.29 o 
  -1   2  26       10.29        9.12      2.62 o 
   0   2  26        0.59       -3.16      3.16 o 
   1   2  26        3.61        4.76      3.74 o 
   2   2  26        5.64       -0.43      3.79 o 
   3   2  26        0.58       -3.23      3.61 o 
  -9   3  26        5.47        2.39      2.87 o 
  -8   3  26        5.92        4.96      2.21 o 
  -7   3  26        8.23        7.26      2.19 o 
  -6   3  26       11.85       15.45      2.68 o 
  -5   3  26        2.60        2.69      3.99 o 
  -4   3  26        0.86        1.66      1.93 o 
  -3   3  26       29.86       27.71      4.19 o 
  -2   3  26       12.51       16.24      2.72 o 
  -1   3  26       14.49        7.11      2.49 o 
   0   3  26        6.83        1.80      3.49 o 
   1   3  26        0.29       -3.06      3.06 o 
   2   3  26        6.60        5.92      3.75 o 
  -8   4  26       44.16       55.56      4.44 o 
  -7   4  26       64.79       69.80      3.98 o 
  -6   4  26       11.34       10.46      2.23 o 
  -5   4  26        2.98        0.70      1.94 o 
  -4   4  26       20.49       21.05      2.85 o 
  -3   4  26       11.71       12.63      2.61 o 
  -2   4  26        0.00        0.48      4.52 o 
  -1   4  26        8.56       12.20      5.91 o 
   0   4  26        4.88       -1.35      4.77 o 
   1   4  26       10.82        9.75      4.10 o 
   2   4  26       11.74       18.11      4.50 o 
  -8   5  26        8.26        5.51      2.65 o 
  -7   5  26       14.03        9.85      2.32 o 
  -6   5  26        5.49        7.85      2.73 o 
  -5   5  26        1.27        4.87      2.15 o 
  -4   5  26        2.71        3.50      2.42 o 
  -3   5  26       23.85       30.64      3.87 o 
  -2   5  26        7.52        7.64      2.39 o 
  -1   5  26        0.72        0.55      5.32 o 
   0   5  26        0.30        3.05      5.39 o 
   1   5  26        5.78       -2.11      5.03 o 
   2   5  26        5.62        5.65      3.96 o 
  -8   6  26        0.10        1.24      5.39 o 
  -7   6  26       11.34        8.76      2.64 o 
  -6   6  26        0.58       -1.15      2.48 o 
  -5   6  26       42.60       46.71      3.79 o 
  -4   6  26       15.86       14.33      2.64 o 
  -3   6  26        0.15       -1.57      2.11 o 
  -2   6  26       13.20       13.25      4.89 o 
  -1   6  26        0.83       -4.97      4.97 o 
   0   6  26        0.24       -3.48      5.32 o 
   1   6  26        0.19       -3.71      3.71 o 
  -7   7  26        5.11        6.48      3.16 o 
  -6   7  26        2.08        1.59      3.19 o 
  -5   7  26        1.76        3.59      2.29 o 
  -4   7  26        3.04       -2.30      3.22 o 
  -3   7  26        0.19        1.66      2.54 o 
  -2   7  26       28.00       33.19      5.51 o 
  -1   7  26       18.37       21.68      7.00 o 
   0   7  26        0.06       -2.01      4.86 o 
   1   7  26        0.33       -5.31      5.31 o 
  -6   8  26        9.04        8.31      5.40 o 
  -5   8  26        6.51        4.74      2.42 o 
  -4   8  26       10.43       19.02      2.92 o 
  -3   8  26        0.79        0.92      2.99 o 
  -2   8  26        7.74        5.85      6.84 o 
  -1   8  26       13.30        8.66      6.29 o 
   0   8  26        2.77        3.03      5.48 o 
  -5   9  26       18.58       21.24      4.18 o 
  -4   9  26        5.18        7.05      3.49 o 
  -3   9  26        0.14       -5.21      7.10 o 
  -2   9  26        0.64        0.87      5.28 o 
  -8   1  27        8.31        9.33      2.32 o 
  -7   1  27        0.20       -1.72      1.72 o 
  -6   1  27        7.38        9.49      2.34 o 
  -5   1  27        0.27        0.69      1.77 o 
  -4   1  27       48.21       50.14      3.85 o 
  -3   1  27        2.01        0.43      1.87 o 
  -2   1  27        4.97        4.05      1.98 o 
  -1   1  27        0.01       -1.11      3.11 o 
   0   1  27        2.22        2.66      3.54 o 
   1   1  27       10.16       15.60      4.49 o 
   2   1  27        6.89       10.62      4.38 o 
  -8   2  27        0.76       -1.86      1.86 o 
  -7   2  27       10.54       10.82      2.42 o 
  -6   2  27       46.05       48.17      3.49 o 
  -5   2  27       16.78       20.56      2.66 o 
  -4   2  27        0.41        0.05      1.97 o 
  -3   2  27        0.39       -1.96      1.96 o 
  -2   2  27        0.05       -1.28      1.77 o 
  -1   2  27        0.49        2.90      3.40 o 
   0   2  27        0.01       -1.47      3.42 o 
   1   2  27        2.67       -2.67      3.29 o 
   2   2  27        9.79        2.04      3.68 o 
  -8   3  27        0.01       -0.77      3.23 o 
  -7   3  27        3.51        0.95      1.85 o 
  -6   3  27       18.58       20.36      5.69 o 
  -5   3  27        3.65        2.40      1.94 o 
  -4   3  27       11.51       14.02      2.56 o 
  -3   3  27       28.52       29.94      3.27 o 
  -2   3  27       12.91       17.33      2.79 o 
  -1   3  27        8.26       11.02      5.46 o 
   0   3  27       13.12       10.70      3.90 o 
   1   3  27        0.02        1.25      3.75 o 
   2   3  27       25.61       25.39      5.09 o 
  -8   4  27        0.36        2.57      2.04 o 
  -7   4  27        1.75        1.17      2.00 o 
  -6   4  27       11.24       10.40      2.37 o 
  -5   4  27       12.71       17.16      2.70 o 
  -4   4  27       15.30       14.63      3.14 o 
  -3   4  27       35.03       31.74      3.75 o 
  -2   4  27       12.25        8.39      2.94 o 
  -1   4  27        0.25        8.49      5.91 o 
   0   4  27        7.42       -2.20      4.92 o 
   1   4  27        0.16       -3.23      3.23 o 
  -8   5  27        6.44        6.48      5.63 o 
  -7   5  27       10.62        3.92      2.12 o 
  -6   5  27        6.47        5.34      2.53 o 
  -5   5  27        0.01       -1.33      1.90 o 
  -4   5  27        1.25       -1.58      2.08 o 
  -3   5  27        0.47        0.91      2.13 o 
  -2   5  27        0.01       -3.38      3.64 o 
  -1   5  27        0.05       -1.44      4.95 o 
   0   5  27        0.59        0.65      5.55 o 
   1   5  27        1.60       -3.69      5.34 o 
  -7   6  27       25.68       31.41      5.18 o 
  -6   6  27       26.92       31.07      3.30 o 
  -5   6  27        7.28        4.71      4.25 o 
  -4   6  27       26.85       37.66      5.79 o 
  -3   6  27       18.66       15.73      5.09 o 
  -2   6  27        1.39        3.12      3.16 o 
  -1   6  27        0.02       -1.68      5.04 o 
   0   6  27        1.85        6.00      5.95 o 
  -6   7  27        8.37        6.12      2.39 o 
  -5   7  27        0.92       -2.26      2.26 o 
  -4   7  27       14.32       12.94      2.89 o 
  -3   7  27       45.36       54.83     15.59 o 
  -2   7  27        4.25        4.27      4.32 o 
  -1   7  27        0.33       -4.96      4.96 o 
   0   7  27        0.04       10.61      6.28 o 
  -5   8  27        1.73        0.03      2.24 o 
  -4   8  27        0.16        1.68      2.45 o 
  -3   8  27        0.53       -2.91      2.91 o 
  -2   8  27        6.84        7.32      5.76 o 
  -8   0  28        2.41        7.69      3.43 o 
  -7   0  28       16.96       17.32      3.88 o 
  -6   0  28        9.53        7.04      3.44 o 
  -5   0  28        9.95       11.83      3.86 o 
  -4   0  28       20.39       29.75      5.07 o 
  -3   0  28        1.84        4.02      2.81 o 
  -2   0  28        9.97       18.60      7.28 o 
  -1   0  28        0.31       -4.63      4.63 o 
   0   0  28       10.61        0.70      5.41 o 
   1   0  28       12.01       21.58      7.06 o 
  -8   1  28       16.14       18.12      4.06 o 
  -7   1  28       16.78       18.67      2.85 o 
  -6   1  28       12.66       13.68      5.75 o 
  -5   1  28        9.73        5.62      2.41 o 
  -4   1  28        0.59       -1.87      1.87 o 
  -3   1  28        0.11       -0.89      2.77 o 
  -2   1  28        7.57        5.81      2.15 o 
  -1   1  28        3.85        5.90      3.86 o 
   0   1  28        2.88       -2.51      9.39 o 
   1   1  28        0.09       -3.71      6.11 o 
  -8   2  28       15.25       19.02      2.86 o 
  -7   2  28        0.29       -0.82      1.97 o 
  -6   2  28       11.39       12.22      3.85 o 
  -5   2  28       24.73       25.70      4.11 o 
  -4   2  28        9.68        6.42      2.27 o 
  -3   2  28        4.26        8.29      2.51 o 
  -2   2  28        1.11       -1.96      2.10 o 
  -1   2  28        1.30        5.03      3.57 o 
   0   2  28        7.31       16.68      6.67 o 
   1   2  28        1.26       -3.63      3.63 o 
  -7   3  28       13.87       19.25      2.93 o 
  -6   3  28       20.85       22.59      4.30 o 
  -5   3  28       26.21       16.71      2.72 o 
  -4   3  28       26.15       28.24      3.17 o 
  -3   3  28       21.15       30.28      3.34 o 
  -2   3  28        3.85       -1.80      2.74 o 
  -1   3  28        0.46       -4.52      4.52 o 
   0   3  28        0.22       -2.22      3.44 o 
   1   3  28        2.41        0.16      3.89 o 
  -7   4  28        1.09        0.80      2.02 o 
  -6   4  28        5.81        9.76      2.41 o 
  -5   4  28        1.58        0.58      2.08 o 
  -4   4  28        4.33        1.18      2.24 o 
  -3   4  28       36.31       34.35      6.47 o 
  -2   4  28        9.29        2.42      2.80 o 
  -1   4  28        0.73       -3.51      5.35 o 
   0   4  28        1.64       -0.25      5.77 o 
   1   4  28        8.64       11.96      6.59 o 
  -7   5  28        0.28       -0.66      2.78 o 
  -6   5  28        6.24        3.59      2.86 o 
  -5   5  28       44.48       51.06      4.07 o 
  -4   5  28       39.38       45.80      4.11 o 
  -3   5  28        1.30       -0.71      2.34 o 
  -2   5  28        9.64        5.59      3.44 o 
  -1   5  28       18.74       21.33      6.72 o 
   0   5  28        1.04        0.76      5.54 o 
  -6   6  28        0.69        0.31      2.07 o 
  -5   6  28        3.31        6.24      2.99 o 
  -4   6  28        9.83        6.46      2.58 o 
  -3   6  28        0.87        5.58      5.31 o 
  -2   6  28        1.17        1.51      3.21 o 
  -1   6  28        1.24        5.55      5.70 o 
  -5   7  28        8.56       11.35      2.78 o 
  -4   7  28        2.54        3.02      4.74 o 
  -3   7  28       19.31       27.95      5.20 o 
  -2   7  28       14.27        6.28      6.13 o 
  -7   1  29        0.00       -0.35      2.00 o 
  -6   1  29        5.23        4.14      2.41 o 
  -5   1  29        4.17        2.95      2.40 o 
  -4   1  29        0.00        1.24      2.09 o 
  -3   1  29        2.61        1.21      2.16 o 
  -2   1  29        1.10       -0.39      2.44 o 
  -1   1  29        1.42       -2.81      3.64 o 
   0   1  29        4.53        0.60      3.98 o 
  -7   2  29        8.01        5.37      2.24 o 
  -6   2  29        2.15        5.43      2.55 o 
  -5   2  29        0.52       -1.00      1.87 o 
  -4   2  29        0.80       -1.58      1.88 o 
  -3   2  29        0.10       -0.38      2.18 o 
  -2   2  29        1.63        4.23      3.16 o 
  -1   2  29        0.53       -0.11      3.63 o 
   0   2  29        5.46        3.76      4.02 o 
  -7   3  29        5.88        5.92      2.33 o 
  -6   3  29        0.35       -1.04      1.91 o 
  -5   3  29        2.63        4.29      2.84 o 
  -4   3  29        1.55       -0.09      2.10 o 
  -3   3  29        2.47       -0.56      2.30 o 
  -2   3  29        2.20        2.15      3.81 o 
  -1   3  29        1.95       -4.49      4.95 o 
   0   3  29        1.09       -5.45      5.45 o 
  -7   4  29        1.41        2.30      5.83 o 
  -6   4  29        1.79        1.99      2.19 o 
  -5   4  29        0.03       -2.09      2.09 o 
  -4   4  29        0.12       -0.61      2.34 o 
  -3   4  29        6.42        0.37      3.67 o 
  -2   4  29        2.58       -2.25      3.87 o 
  -1   4  29        0.29        5.28      5.57 o 
   0   4  29        3.42       -2.82      5.72 o 
  -6   5  29        1.23        0.72      2.94 o 
  -5   5  29        0.75        1.11      2.27 o 
  -4   5  29        0.30       -1.25      2.21 o 
  -3   5  29        0.27       -2.44      2.89 o 
  -2   5  29        2.59       -2.19      5.57 o 
  -1   5  29        1.98       -5.11      5.11 o 
  -5   6  29        3.64        0.61      2.98 o 
  -4   6  29        3.24        8.24      2.73 o 
  -3   6  29       11.15        6.45      3.63 o 
  -2   6  29        1.05       -0.09      5.35 o 
  -6   0  30        4.04        8.52      3.79 o 
  -5   0  30        5.55        4.01      3.38 o 
  -4   0  30        0.00       -0.36      3.31 o 
  -3   0  30        9.78       18.86      4.81 o 
  -2   0  30        0.03       -4.65      4.65 o 
  -1   0  30        4.91       -0.11      5.63 o 
   0   0  30       25.84       21.45      7.28 o 
  -6   1  30        0.93       -2.08      2.08 o 
  -5   1  30        7.86        9.87      3.89 o 
  -4   1  30       11.89       11.74      3.13 o 
  -3   1  30        2.54        0.11      2.17 o 
  -2   1  30        0.28        2.82      5.71 o 
  -1   1  30        2.40        0.86      3.96 o 
  -6   2  30        5.69        0.20      2.18 o 
  -5   2  30        2.22        2.45      4.19 o 
  -4   2  30       14.94       12.42      2.70 o 
  -3   2  30        1.43        0.97      2.32 o 
  -2   2  30        1.92        1.02      5.66 o 
  -1   2  30        5.30       15.57      6.48 o 
  -6   3  30        0.00       -0.36      2.15 o 
  -5   3  30        0.02       -0.56      2.08 o 
  -4   3  30       18.46       20.06      3.03 o 
  -3   3  30        8.65       10.99      2.79 o 
  -2   3  30        0.00       -0.52      5.22 o 
  -1   3  30        0.05       -4.85      5.61 o 
  -6   4  30       11.47       12.45      6.55 o 
  -5   4  30        6.39        6.82      2.51 o 
  -4   4  30        0.83       -0.83      2.23 o 
  -3   4  30        0.00       -1.61      5.83 o 
  -2   4  30        0.03       -2.21      5.80 o 
  -5   5  30        1.17        0.57      3.02 o 
  -4   5  30        0.58        4.56      5.30 o 
  -3   5  30        0.80        2.76      5.41 o 
  -5   1  31        1.01        2.64      2.46 o 
  -4   1  31        0.36       -0.84      2.52 o 
  -3   1  31        0.76       -3.98      3.98 o 
  -2   1  31        1.93       -5.50      5.50 o 
  -5   2  31        0.36       -2.11      2.11 o 
  -4   2  31        0.14       -3.69      3.69 o 
  -3   2  31        0.38        1.76      2.40 o 
  -2   2  31        0.18       -5.17      5.17 o 
  -5   3  31        1.42       -1.44      3.12 o 
  -4   3  31        1.10       -1.69      2.14 o 
  -3   3  31        0.04       -4.12      4.12 o 
                                                 
